# Supplementary material for: The NKCC1 ion transporter modulates microglial phenotype and inflammatory response to brain injury in a cell-autonomous manner
Source: PLoS Biol. 2022 Jan 27;20(1):e3001526. doi: 10.1371/journal.pbio.3001526 (PMC8856735; doi:10.1371/journal.pbio.3001526)
Supplement: S1 Data — (XLSX) [file pbio.3001526.s009.xlsx]

## Sheet: Fig 1
Fig 1A								Fig 1B							Fig 1C						Fig 1E
cytokine concentration [pg/mg]									cytokine concentration (fold change over vehicle)						events/µl						Slc12a2/Hprt				Slc12a2 expression, relative to WT
G-CSF									G-CSF						P5 gate						Sample ID	Expression	SD	Mean WT	Expression
Treatment:	veh.	veh.+ip. LPS	Bum+ip. LPS	veh+cor. LPS	Bum+cor. LPS			Replicates:	Experiment 1		Experiment 2				Treatment:	veh.	cor. LPS	cor. Bum+LPS			WT 1	0.620905	0.0347684		0.847935
Sample 1	5.3208	15.451	11.1051	208.494	15.8189			Treatment:	cor. LPS	cor. LPS+Bum	cor. LPS	cor. LPS+Bum			Sample 1	1.994	5.172	2.356			WT 2	0.711809	0.10898		0.972077
Sample 2	2.2451	18.8023	44.5106	195.814	14.0048			Sample 1	79.6286	249.942	119.128	175.855			Sample 2	11.599	2.454	2.174			WT 3	0.681527	0.0524167		0.930723
Sample 3	0.9468	5.5315	41.8093	249.346	16.0745			Sample 2	30.7392	112.218	110.636	242.749			Sample 3	13.665	9.097	1.253			WT 4	0.938985	0.112937		1.28232
Sample 4	0.1682	12.0642	34.3427	138.529	107.155			Sample 3	194.424	110.349	109.938	120.357			Sample 4	2.786	12.832	1.496			WT 5	0.71994	0.0793346		0.983181
Sample 5	0.2786	6.125	10.8545	38.5656	24.6086			Sample 4	49.1976	224.888	85.4297	313.817			Sample 5	4.497	4.897	5.435			WT 6	0.720367	0.029454	0.732256	0.983765
Sample 6					190.872			Sample 5			205.485	282.335			Sample 6		2.421	2.997			WT+LPS 1	0.215416	0.0165187		0.294181
Sample 7					23.5491																WT+LPS 2	0.220276	0.0315518		0.300818
Sample 8					175.554																WT+LPS 3	0.179149	0.0111117		0.244654
Sample 9					28.7539						cor. LPS	cor. LPS+Bum									WT+LPS 4	0.152929	0.00861512		0.208846
Mean	1.7919	11.5948	28.5244	166.15	66.2657			Mean (Exp1+2)			109.401	203.612			Mean	6.9082	6.1455	2.6185			WT+LPS 5	0.211828	0.0317206		0.289282
Std. Error of Mean	0.956535	2.58574	7.35376	36.4934	24.125			Std. Error of Mean (Exp1+2)			19.6605	25.6108			Std. Error of Mean	2.39389	1.66759	0.618251
																						WT	WT+LPS
																					Mean	1	0.267556
																					Std. Error of Mean	0.0602643	0.0176899
cytokine concentration [pg/mg]									cytokine concentration (fold change over vehicle)						events/µl						P2RY12/Hprt				P2RY12 expression, relative to WT
KC									KC						P4 gate						Sample ID	Expression	SD	Mean WT	Expression
Treatment:	veh.	veh.+ip. LPS	Bum+ip. LPS	veh+cor. LPS	Bum+cor. LPS			Replicates:	Experiment 1		Experiment 2				Treatment:	veh.	cor. LPS	cor. Bum+LPS			WT 1	123.992	4.63114		0.639921
Sample 1	0.4726	0.8719	1.1101	18.6704	2.2414			Treatment:	cor. LPS	cor. LPS+Bum	cor. LPS	cor. LPS+Bum			Sample 1	1.171	27.878	7.229			WT 2	142.264	17.3368		0.73422
Sample 2	3.1371	3.021	8.6095	13.0236	1.7966			Sample 1	9.63146	18.0474	8.48861	12.3493			Sample 2	2.84	17.53	25.459			WT 3	160.675	0.472474		0.829239
Sample 3	0.2375	3.211	21.3182	15.5887	2.2682			Sample 2	2.04981	6.29423	7.89753	10.3726			Sample 3	3.117	35.05	5.514			WT 4	226.043	21.2171		1.1666
Sample 4	0.0344	0.5026	22.2805	11.2005	5.4951			Sample 3	14.397	8.47491	8.21587	7.71577			Sample 4	0.275	13.355	16.104			WT 5	256.809	20.109		1.32539
Sample 5	0.0454	2.152	4.8637	2.3433	1.2762			Sample 4	7.16479	15.594	5.08757	7.38376			Sample 5	0.525	7.948	33.314			WT 6	252.788	14.4818	193.762	1.30463
Sample 6					18.8889			Sample 5			5.22755	3.20268			Sample 6		8.214	16.847			WT+LPS 1	8.75463	0.328665		0.0451824
Sample 7					2.2729																WT+LPS 2	12.7846	1.73162		0.0659811
Sample 8					11.0408																WT+LPS 3	7.59736	0.503922		0.0392098
Sample 9					1.8421						cor. LPS	cor. LPS+Bum									WT+LPS 4	10.7644	0.657799		0.0555549
Mean	0.7854	1.9517	11.6364	12.1653	5.2358			Mean (Exp1+2)			7.57335	9.93718			Mean	1.5856	18.3292	17.4112			WT+LPS 5	10.2662	0.69078		0.0529837
Std. Error of Mean	0.593301	0.549328	4.3178	2.7584	1.99217			Std. Error of Mean (Exp1+2)			1.14571	1.56347			Std. Error of Mean	0.588776	4.4953	4.33941
																						WT	WT+LPS
																					Mean	1	0.0517824
																					Std. Error of Mean	0.123273	0.00457662
cytokine concentration [pg/mg]									cytokine concentration (fold change over vehicle)						events/µl
IL-1α									IL-1α						P7 gate
Treatment:	veh.	veh.+ip. LPS	Bum+ip. LPS	veh+cor. LPS	Bum+cor. LPS			Replicates:	Experiment 1		Experiment 2				Treatment:	veh.	cor. LPS	cor. Bum+LPS
Sample 1	0.5014	0.7204	0.328	15.8207	2.9775			Treatment:	cor. LPS	cor. LPS+Bum	cor. LPS	cor. LPS+Bum			Sample 1	0.067	2.452	1.091
Sample 2	0.5112	0.354	0.2831	13.8255	2.4796			Sample 1	153.423	421.27	71.2094	111.106			Sample 2	0.153	1.187	1.528
Sample 3	1.3438	0.4662	0.1879	33.3723	3.2744			Sample 2	58.401	874.135	48.9693	66.5015			Sample 3	0.127	1.597	0.834
Sample 4	0.2125	0.7891	1.0961	27.55	35.3811			Sample 3	1197.68	728.387	38.2771	51.688			Sample 4	0.044	2.265	0.748
Sample 5	0.8429	0	1.362	4.9672	4.0125			Sample 4	585.03	1180.81	24.4483	391.437			Sample 5	0.054	0.371	1.187
Sample 6					20.1242			Sample 5			274.109	402.279			Sample 6		0.696	6.01
Sample 7					5.2977
Sample 8					15.2143
Sample 9					5.1996						cor. LPS	cor. LPS+Bum
Mean	0.68236	0.46594	0.65142	19.1071	10.4401			Mean (Exp1+2)			272.394	469.735			Mean	0.089	1.428	1.89967
Std. Error of Mean	0.193143	0.141211	0.240601	5.06661	3.7347			Std. Error of Mean (Exp1+2)			130.199	129.908			Std. Error of Mean	0.0215337	0.341021	0.829795
cytokine concentration [pg/mg]									cytokine concentration (fold change over vehicle)						events/µl
IL-1β									IL-1β						P9 gate
Treatment:	veh.	veh.+ip. LPS	Bum+ip. LPS	veh+cor. LPS	Bum+cor. LPS			Replicates:	Experiment 1		Experiment 2				Treatment:	veh.	cor. LPS	cor. Bum+LPS
Sample 1	0	0	0	6.4457	0.127			Treatment:	cor. LPS	cor. LPS+Bum	cor. LPS	cor. LPS+Bum			Sample 1	0.394	39.018	28.111
Sample 2	0	0	0	4.3788	0.686			Sample 1	2.10431	186.693	13.2185	16.221			Sample 2	0.783	40.7594	19.392
Sample 3	0	0	0	9.2737	0.3043			Sample 2	2.27859	81.8174	9.72689	25.7459			Sample 3	0.265	49.381	71.208
Sample 4	0	0	0	4.5579	3.4766			Sample 3	76.6774	90.2314	11.7574	12.1603			Sample 4	0.153	20.99	39.593
Sample 5	0	0	0	0.4763	0.3715			Sample 4	73.6241	132.782	8.41416	35.9629			Sample 5	0.149	5.5	25.259
Sample 6					5.0832			Sample 5			21.4408	37.849			Sample 6		8.399	27.137
Sample 7					0.7706
Sample 8					6.962
Sample 9					0.8223						cor. LPS	cor. LPS+Bum
Mean	0	0	0	5.02648	2.06706			Mean (Exp1+2)			24.3602	68.8293			Mean	0.3488	27.3412	35.1167
Std. Error of Mean	0	0	0	1.43868	0.832733			Std. Error of Mean (Exp1+2)			9.7943	19.8899			Std. Error of Mean	0.117442	7.4796	7.70241

## Sheet: Fig 2
Fig 2A													Fig 2C								Fig 2D					Fig 2G
Relative expression of Slc12a2, normalized to mHprt														Relative expression of Slc12a2, normalized to mHprt							Raw integrated density [a.u.]						Soma volume [µm3]		Cell area [µm2]		Branch volume [µm3]		Number of nodes		Ending nodes		Branching nodes
	Neuronal prog. (E17)		Adult microgl. (DIV0)		Newborn microgl. (DIV0)		Newborn microgl. (DIV10)		Adult microgl. (DIV10)					WT			KO				Cell ID	WT	KO			Cell ID	WT	KO	WT	KO	WT	KO	WT	KO	WT	KO	WT	KO
Sample ID	Expression	SD	Expression	SD	Expression	SD	Expression	SD	Expression	SD			Sample ID	Expression	SD		Expression	SD			1	22756	21478			1	430.522	332.4	5329.79	6228.13	1197.49	1389.66	323	398	53	72	50	72
1	1.23145	0.086848	1.22351	0.0470179	0.938803	0.0970066	0.073369	0.00196838	0.13402	0.000984225			1	1.64992	0.111815		0.477065	0.0375449			2	63113	27741			2	376.895	345.931	4729.63	6439.61	977.352	1580.06	301	372	64	59	54	63
2	1.40001	0.0881068	0.882032	0.116096	0.973132	0.0586712	0.078207	0.000951705	0.115945	0.00437957			2	1.26971	0.0584448		0.502693	0.0450062			3	27841	6348			3	403.685	481.191	8589.65	11402	2149.32	2641.06	461	765	97	111	82	114
3	1.28007	0.0686069	0.995504	0.00191738	1.06416	0.045943	0.043883	0.000990727	0.082938	0.00191738			3	1.46033	0.233133		0.531321	0.0939616			4	74721	27013			4	413.073	468.716	4312.7	6868.71	901.03	1730.65	283	373	55	75	47	67
4			1.18611	0.0419441	1.07765	0.107621	0.118479	0.0457323	0.079252	0.0419441											5	28898	34674			5	432.826	404.772	8171.26	11446.5	1940.97	2896.69	519	632	115	125	99	110
5			0.551776	0.0476719	1.29543	0.190955	0.12348	0.0179506	0.16103	0.0145844											6	16163	3431			6	373.568	326.243	9595.39	8538.14	2397.29	1927.31	564	584	129	115	122	104
6			0.654711	0.0377407	0.962021	0.0344726			0.114137	0.00761117											7	14790	6320			7	462.366	382.573	7187.59	9133.11	1506.29	2085.15	458	633	85	108	69	94
7			0.733377	0.0875573									Mean	1.45999			0.503693				8	37200	2490			8	554.011	480.871	8934.2	12905.2	1934.34	2939.01	553	941	113	121	92	128
Mean	1.30384		0.889574		1.05187		0.0874836		0.114554				Std. Error of Mean	0.10976			0.0156704				9	98779	9106			9	453.458	408.867	7428.4	4378.36	1600.14	890.394	457	299	100	43	89	34
Std. Error of Mean	0.0500893		0.098124		0.0539123		0.0149043		0.0126318												10	27701	2670			10	391.481	408.275	6798.65	7789.12	1535.2	1704.93	389	517	69	91	70	76
																					11	62649	6744			11	563.719	489.316	3040.22	5841.77	551.196	1332.43	160	342	32	59	26	53
																					12	44893	5222			12	379.614	509.484	4882.25	10524.9	1249.31	2355.81	260	644	58	106	45	95
																					13	13643	1343			13	570.293	573.716	11224	15230.1	2613.38	3824.91	558	755	142	139	118	137
																					14	91430	2498			14	448.228	503.774	7205.42	11269.7	1474.92	2698.71	426	665	87	139	82	112
																					15	31819	4979			15	493.922	485.19	9270.71	8594.04	1834.64	1913.98	438	472	98	87	94	75
																					16	25397	1494			16	652.021	479.016	9964.63	8198.7	2021.42	1684.62	514	529	111	89	108	78
																					17	41767	6846			17	799.485	569.125	22512.2	11953.6	4404.93	2900.28	665	568	198	104	170	107
																					18	36619	10425			18	400.31	505.406	7875.31	11712.5	1449.01	2677.61	439	511	78	118	89	103
																					19	75617	8616			19	618.034	671.854	11831.4	18430.1	2096.41	3764.33	593	843	124	177	136	172
																					20	24093	619			20	380.526	659.762	15090.5	11004.9	2783.52	2425.26	572	543	140	107	189	97
																					21	36049	1451			21	695.541	714.189	17722	7772.77	3552.27	1618.37	733	352	174	70	170	62
																					22	35038	17533			22	921.662	817.398	20931.7	20890.2	3680.03	4150.28	759	916	184	161	207	175
																					23	48555	11233			23	636.827	564.423	12956.8	11861.3	2311.9	2286.39	516	466	115	133	132	118
																					24	66359	18588			24	583.664	823.635	8762.38	22643.5	1389.43	4190.45	349	850	83	206	87	220
																					25	55685	954			25	719.323	698.084	8945.27	6822.73	1370.45	1211.55	300	240	96	69	85	57
																					26	89024	1072			26	490.899	701.922	3065.84	19058.2	358.086	3071.86	88	604	28	154	12	179
																					27	10993	673			27	695.941	621.505	16862.9	24994.6	2857.61	4197.65	513	902	159	233	131	267
																					28	10724	2361			28	441.542	898.487	8930.2	27752.2	2415.42	4871.95	506	825	104	216	80	222
																					29	24582	507			29	362.309	548.653	7945.74	11950.1	1802.22	1738.87	546	519	89	110	90	136
																					30	25685	12301			30	485.637	727.096	10596.6	10058	2576.31	1649.46	733	356	129	98	114	96
																					31	39280	21711			31	255.054	728.6	6778.18	21116.6	1529.35	3374.51	499	665	91	190	76	210
																					32	47292	1253			32	354.856	759.116	7278.45	4966.37	1613.67	603.096	541	147	81	48	75	35
																					33	35546	1114			33	367.219	1294.06	4274.55	32151	860.325	5339.45	311	924	51	283	39	277
																					34	44416	4418			34	368.13	662.353	5810.81	10625.7	1264.35	1592.12	387	381	75	96	61	102
																					35	17921	12844			35	499.6	244.514	12314.3	4237.44	3021.99	961.263	775	278	115	52	97	40
																					36	53405	8158			36	541.2	375.152	12257.9	6278.06	2964.72	1473.56	675	390	132	61	128	58
																					37	26061	3598			37	620.849	345.547	7420.66	5809.83	1659.97	1270.5	457	386	75	78	68	70
																					38	30173	5060			38	480.279	288.993	13052.8	4279.99	3049.58	920.958	668	312	134	42	131	36
																					39	11999	11556			39	511.467	327.81	7448.25	5512.97	1720.65	1228.63	408	396	81	59	65	52
																					40	12089	26765			40	488.164	313.512	12165	6759.35	2865.17	1539.98	713	391	124	75	118	81
																					41	27095	6285			41	527.781	376.239	13339.2	7738.1	3040.48	1830.21	781	457	133	89	131	81
																					42	79949	36856			42	589.485	318.678	11615.3	5221.68	2633.13	1248.24	633	348	110	67	106	59
																					43	18403	8715			43	527.173	416.096	6858.22	6742.43	1537.43	1421.55	348	486	68	74	62	64
																					44	9802	12598			44	757.965	92.1246	17955.2	176.117	3820.07	4.35033	814	1	175	0	158	0
																					45	33969	39224			45	497.345	403.797	5237.98	9846.95	982.39	2421.13	299	632	58	85	54	82
																					46	3723	51851			46	466.141	456.065	8518.34	6793.45	1755.69	1490.88	376	412	81	61	89	65
																					47	4386	18331			47	573.364	449.523	6182.68	9630.1	1287.15	2233.05	220	596	63	86	42	97
																					48	7119	18797			48	725.129	255.182	8425.08	9128.16	1569.09	2373.78	372	491	87	113	83	99
																					49	807	39462			49	695.861	480.887	6961.26	8802.28	1225.58	1879.52	267	480	69	88	60	72
																					50	2799	52195			50	983.734	511.995	8015.09	7045.06	1370.96	1429.77	378	426	73	73	74	76
																					51	99314	19150			51	718.284	407.443	9465.88	5056.92	1676.57	1136.91	353	308	97	47	79	40
																					52	870	18727			52	417.951	777.125	4452.82	9997.36	1003.28	2423.55	280	480	56	96	43	85
																					53	2803	6550			53	208.048	641.897	3285.83	22970.5	748.304	4224.44	221	931	44	208	35	219
																					54	16906	4209			54	434.825	479.496	9824.64	4912.13	2681.48	890.858	529	259	122	50	100	55
																					55	29912	5590			55	432.954	440.998	9957.55	5498.31	2577.2	1122.9	598	307	109	57	94	43
																					56	17978	6832			56	384.876	686.872	7504.72	15971.6	1801.28	3092.64	501	635	79	161	68	140
																					57	26659	30702			57	392.569	558.633	9755.53	27658.7	2429.56	5378.62	597	1139	94	290	85	326
																					58	13732	6925			58	365.22	821.716	4325.25	29763.8	839.197	5691.88	323	1013	44	295	43	282
																					59	58978	40205			59	582.4	774.502	12480.2	6398.6	2931	1095.05	719	245	146	52	127	49
																					60	9481	36098			60	403.701	617.907	9142.95	5448.52	2230.37	791.552	537	258	93	46	80	52
																					61	35600	4441			61	411.634	925.612	7415.35	14720.5	1609.17	2602.17	373	511	75	138	63	119
																					62	427	18478			62	417.647	883.5	5586.54	12359.6	1111.25	1971.55	359	399	56	99	55	121
																					63	30576	5430			63	513.435	705.857	15326.3	4885.14	3710.21	700.163	665	153	132	44	122	39
																					64	3767	20852			64	370.322	316.966	12949.8	7034.65	2930.91	1536.42	556	460	130	83	116	78
																					65	2897	26623			65	546.782	397.063	16017.4	4400.18	3508.65	888.954	635	313	145	60	134	42
																					66	20669	279			66	460.479	275.046	9380.42	5039.14	1811.69	1178.81	457	293	99	77	102	57
																					67	32947	835			67	518.409	311.832	7219.74	8036.47	1196.53	1897.03	339	469	71	89	70	89
																					68	5625	16390			68	654.804	376.607	15237.4	9159.46	3052.2	1914.99	637	588	154	110	156	100
																					69	25340	1646			69	605.623	425.165	8381.93	9940.83	1744.11	2267.46	310	593	73	144	79	123
																					70	6074	13485			70	376.111	411.538	1709.88	7629.94	238.436	1584.53	55	519	20	106	9	98
																					71	4654	10405			71	718.348	400.326	8305.62	4566.38	1458.91	893.193	308	306	82	72	71	61
																					72	4561	3467			72	378.782	445.381	3441.95	9377.19	675.18	2116.59	266	624	40	112	32	96
																					73	19792	1336			73	308.17	487.925	5169.94	6350.59	1192.44	1274.85	345	422	71	76	61	71
																					74	4831	2801			74	391.913	410.69	8717.85	12541.7	2066.9	3006.8	586	657	86	166	77	143
																					75	16895	39842			75	384.86	393.449	5537.52	9394.06	1319.88	2032.11	338	592	68	116	53	113
																					76	38464	1088			76	373.984	451.155	9816.55	8960.82	2442.25	2053.29	632	494	120	93	109	93
																					77	13667	6574			77	351.193	644.888	8924.92	13223.6	2102.31	2981.53	602	612	110	154	90	147
																					78	41819	3709			78	410.834	443.126	9414.4	6705.99	2302.38	1323.81	604	357	111	79	106	77
																					79	33061	6927			79	376.127	523.095	10289.1	11881.8	2326.96	2719.93	777	486	128	128	113	129
																					80	63074	21211			80	461.774	545.694	10201.6	12784.3	2413.6	2672.11	660	666	136	136	113	161
																					81	48271	2154			81	439.559	440.423	8127.04	10394.3	1799.16	2120.67	538	560	86	118	75	134
																					82	51523	19432			82	488.084	387.995	9938.67	8932.47	2377.21	1873.2	646	454	106	93	102	98
																					83	40738	25209			83	428.779	587.806	11995.9	18017.3	2769.53	3907.57	804	677	155	199	129	182
																					84	35824				84	397.015	518.952	4249.43	8578.63	862.261	1822.2	255	397	44	82	39	71
																					85	24740				85	514.762	716.445	12294.9	12391.8	2716.75	2276.68	745	525	140	127	129	130
																					86	20803				86	504.126	615.987	8841.72	12055.2	2017.93	2316.33	454	535	85	125	73	121
																					87	48622				87	468.476	1476.27	10994.2	22046.1	2543.53	4306.02	607	736	141	210	107	184
																					88	23677				88	690.998	566.534	9481.61	8704.5	1802.99	1635.82	467	425	91	93	82	88
																					89	40945				89	435.273	744.546	7108.71	8541.57	1334.16	1535.97	437	338	87	75	71	95
																					90	60383				90	617.107	549.277	5610.44	5267.06	1148.05	911.33	308	254	62	55	52	60
																					91	21178				91	494.002	727.336	10602	6717.62	2193.94	984.821	481	283	102	70	105	63
																					92	40173				92	427.388	556.266	12750.1	1882.47	2378.14	191.286	630	59	126	23	120	12
																					93	25998				93	596.683	702.946	14544.8	11485.2	3113.17	2158.43	732	378	152	114	145	98
																					94	15032				94	563.112	735.701	9376.61	8365.03	1936.68	1337.33	449	334	95	82	89	84
																					95	36965				95	722.17	796.862	16205.1	17173	2907.75	3130.19	589	583	157	145	161	168
																					96	32919				96	596.859	473.114	17142.8	6871.97	3145.59	1181.26	680	272	182	75	165	77
																					97	50545				97	594.747	375.648	10844.2	5572.51	2304.31	1171.12	415	390	104	68	82	62
																					98	6932.52				98	314.743	286.146	3955.18	4721.55	799.437	975.369	268	332	54	53	45	43
																					99	29074.1				99	310.041	390.618	3796.41	10253.4	807.706	2427.93	259	677	49	128	40	108
																					100	26213.1				100	276.006	346.219	4648.35	8824.45	1031.25	2125.6	348	529	62	108	50	101
																					101	25293.5				101	285.026	402.549	5191.03	6468.8	1101.05	1334.21	348	491	73	76	57	75
																					102	17716.4				102	296.062	417.68	4034.92	8307.85	833.36	1926.03	283	480	47	114	37	98
																					103	33790.1				103	351.017	379.95	6636.76	6655.31	1577.65	1468.08	395	378	98	64	79	58
																					104	29231.3				104	342.844	382.429	7917.79	8038	1705.97	1885.96	581	467	106	96	91	83
																					105	90201.4				105	341.213	522.295	8555.57	10889.1	1938.81	2636.97	608	670	101	124	83	128
																					106	4134.36				106	287.074	414.897	5166.4	7383.37	1071.76	1580.99	384	456	68	64	57	69
																					107	9424.14				107	273.319	382.781	4728.03	9397.26	1034.75	2188.09	315	517	60	81	49	94
																					108	24114.5				108	371.825	365.332	8967.87	8127.09	1954.93	1888.25	633	456	109	88	105	90
																					109	27690.8				109	397.543	466.413	9718.4	7625.63	2295.79	1704.7	577	455	114	82	107	73
																					110	32453.9				110	387.307	481.271	8297.32	6949.16	1916.62	1483.43	542	457	84	74	77	73
																					111	31715.1				111	349.194	379.086	5408.02	7528.68	1185.45	1642.68	325	414	76	92	67	88
																					112	4354.44				112	449.475	564.663	6958.99	7946.26	1486.69	1666.48	420	444	79	101	71	94
																					113	24869				113	379.006	696.02	5948.62	12466.5	1261.5	2588.7	392	569	77	118	50	134
																					114	14022.2				114	483.654	560.505	10765.6	4537.51	2416.11	1003.31	555	160	104	39	116	26
																					115	9872.16				115	428.507	590.205	8552.35	11699.3	1994.27	2504.94	444	522	91	117	77	123
																					116	20797.6				116	424.221	483.494	10046.4	6127.1	2143.21	1524.55	521	251	102	51	88	53
																					117	19044.8				117	1261.56	587.47	19916.5	18075.2	4336.19	3593.39	836	763	223	191	188	198
																					118	11845				118	416.928	572.628	8312.24	8894.63	1812.26	1826.79	454	394	91	77	83	85
																					119	16631.8				119	359.158	798.701	9993.91	9223.11	2195.24	1827.35	565	377	123	99	102	69
																					120	36729.8				120	574.483	279.189	7018.96	4322.76	1518.44	834.623	337	248	70	59	58	48
																					121	71329.5				121	419.231	594.347	7637.44	10264.3	1556.86	1997.63	365	420	89	107	75	90
																					122	28547.5				122	608.166	572.116	10271.1	8693.96	2493.06	1658.56	386	436	97	92	85	90
																					123	17669.3				123	684.681	769.512	11383	13494.5	2292.29	2462.65	459	586	113	139	101	148
																					124	54391.2				124	507.405	580.849	7803.76	13863	1399.48	2695.7	364	510	81	140	83	125
																					125	20553.9				125	274.39	671.214	3317.15	16478.2	720.331	3248.56	95	635	38	152	20	158
																					126	23249.9				126	475.529	580.577	8458.15	8235.55	1486.18	1332.69	396	345	73	92	99	86
																					127	19068.4				127	549.805	948.148	8642.32	11826.9	1445.57	2023.96	316	454	102	111	94	106
																					128	21339.9				128	772.215	387.323	11041.9	4242.06	2106.98	995.249	349	279	105	57	94	46
																					129	35063.5				129	744.738	459.168	14176	6157.28	2552.68	1439	488	402	135	72	125	61
																					130	69427.4				130	360.709	402.901	5946.25	8140.56	1290.02	2019.86	411	545	91	84	77	73
																					131	24727.6				131	325.507	404.485	4710.97	11356.5	1015.74	2767.74	318	744	65	143	60	122
																					132	35464.3				132	341.149	564.535	7609.93	11757.6	1917.01	2928.15	472	744	105	136	90	123
																					133	27022.7				133	298.701	325.139	7664.71	8436.82	1737.35	1983.48	514	551	102	101	84	101
																					134	47380.1				134	357.591	377.375	5601.87	5777.14	1220.65	1217.52	336	403	76	65	69	56
																					135	32477.5				135	280.132	384.988	5931.64	7800	1256.83	1750.62	392	557	81	92	70	79
																					136	40651.9				136	315.271	524.742	6363.53	12598.3	1471.87	2983.91	427	739	83	160	71	135
																					137	32634.7				137	301.644	327.154	7212.11	8947.18	1588.03	1719.93	478	538	89	94	77	100
																					138	30606.8				138	249.616	504.478	5098.16	12460.9	1054.57	2767.54	334	807	67	145	58	152
																					139	32823.4				139	361.749	397.367	8171.4	9795.8	1777.25	2038.1	520	631	124	111	94	112
																					140	36580.4				140	294.111	329.777	7148.6	5281.81	1604.06	1047.39	441	351	85	60	79	48
																					141	37437.2				141	343.372	487.349	5519.81	12953.8	1163.09	2992.53	335	724	68	138	68	128
																					142	67328.8				142	332.272	395.704	7361.2	12383.2	1713.84	2784.32	420	723	88	149	75	138
																										143	463.694	523.319	8524.27	12018.5	1958.91	2760.84	463	703	104	143	81	119
																					Mean	31130	12832.8			144	462.558	72.868	5866.2	2037.02	1282.63	451.986	298	134	60	27	64	22
																					Std. Error of Mean	1787.63	1405.82			145	413.745	491.123	9130.91	14711.9	1984.28	3489.11	536	844	114	190	110	167
																										146	636.491	571.732	9288.78	7671.7	2109.65	1481.85	457	460	96	82	78	91
																										147	470.827	491.491	12287.9	6816.51	2811.77	1217.02	513	317	143	69	106	79
																										148	508.077	606.839	11220.5	8689.2	2477.88	1917.22	599	496	142	91	125	89
																										149	314.663	826.818	5914.68	26361.9	1412	5095.31	322	995	64	281	55	272
																										150	515.29	597.642	6222.98	13830.9	1108.77	2661.57	353	560	70	135	66	138
																										151	699.987	442.422	11787.2	9205.26	2388.62	2309.19	503	370	114	75	115	87
																										152	627.279	617.971	11099.1	14011.4	2518.46	2146.3	507	549	125	143	121	187
																										153	634.3	709.407	29337	21526.7	6454.97	3580.67	995	652	283	187	291	202
																										154	762.667	383.197	12175	7134.15	2242.71	1542.5	503	515	125	83	111	71
																										155	435.049	301.42	5311.84	4575.65	953.09	1063.05	281	294	54	52	47	45
																										156	653.541	361.797	18395.6	6826.06	3859.43	1644.78	709	427	189	67	165	68
																										157	568.581	305.994	18896.3	6037.8	4050.76	1334.42	642	407	183	84	165	64
																										158	586.75	453.586	9022.07	7670.27	1686.82	1776.01	329	536	90	87	71	80
																										159	682.618	382.957	12686.2	13232.8	2536.03	3292.97	503	831	113	175	123	155
																										160	718.812	398.455	7421.84	11180.1	1289.17	2454.94	269	794	70	146	73	130
																										161	687.4	517.273	8029.19	10058.6	1395.19	2220.17	266	729	66	106	75	94
																										162	777.813	425.165	16166.2	8986.59	3308.9	1958.06	532	645	148	102	152	90
																										163		291.408		10538.5		2300.28		755		135		124
																										164		530.532		9300.52		2272.01		536		86		79
																										165		505.758		12182.3		2852.62		795		131		127
																										166		368.674		16277.4		3944.93		1021		184		182
																										167		528.133		11650.1		2657.91		717		141		123
																										168		529.556		6857.51		1475.53		425		71		67
																										169		679.115		10234.8		2306.87		559		82		92
																										170		507.565		10792.2		2450.05		561		120		109
																										171		510.892		16757.4		3169.52		844		185		215
																										172		606.855		13977.3		3047.64		776		152		146
																										173		534.051		9971.65		1964.17		538		105		100
																										174		499.776		13207.2		2986.37		643		145		141
																										175		602.568		15128.5		3048.35		775		137		164
																										176		469.915		10697.8		2190.01		519		108		100
																										177		680.298		12922.5		2571.25		615		144		130
																										178		547.486		13389.7		2733.62		584		150		140
																										179		369.138		3903.75		890.186		232		60		43
																										180		451.986		8838.5		1961.07		586		107		96
																										181		337.998		5832.63		1417.15		364		69		54
																										182		316.998		8722.22		2087.44		533		107		87
																										183		298.893		6944.59		1530.28		522		79		70
																										184		337.406		11434.5		2672.12		738		130		122
																										185		339.374		5308.04		1105.58		323		77		60
																										186		435.145		6980.83		1520.25		440		80		69
																										187		508.205		11978.1		3071.16		590		108		97
																										188		348.378		7683.27		1842.76		423		77		73
																										189		309.497		8051.82		1943.13		436		102		73
																										190		429.819		6146.86		1300.24		337		75		61
																										191		435.736		6224.12		1352.55		285		59		56
																										192		516.777		12247		2782.34		600		139		133
																										193		665.296		13121.6		3080.64		560		127		124
																										194		545.95		37141.9		6849.22		1349		376		359
																										195		665.2		16990.1		3249.07		609		152		174
																										196		791.248		22426.4		4325.94		658		203		154
																										197		488.9		4944.69		765.658		172		41		45
																										198		734.022		14443		2530.28		538		149		132
																										199		640.49		14586.4		2671.41		469		132		144
																										200		825.123		7207.28		907.587		221		67		67
																										201		574.899		12851.1		2045.68		413		124		125
																										202		747.952		17890		3237.44		597		178		174
																										203		630.126		11955.7		1963.37		397		105		109
																										204		707.92		20206.7		3396.2		631		182		192
																										205		396.68		6339.31		1458.4		400		91		70
																										206		322.18		7903.95		1670.38		539		89		93
																										207		452.194		5884.2		1350.49		373		69		54
																										208		285.41		6979.63		1640.17		482		90		83
																										209		339.07		7497.18		1625.1		521		109		90
																										210		303.451		3976.05		766.361		295		48		44
																										211		295.454		5100.02		1274.97		278		63		52
																										212		334.767		12756.3		2881.1		830		157		154
																										213		791.232		17209.1		3774.55		1206		217		198
																										214		370.53		12778.1		3211.84		747		163		147
																										215		392.137		6597.81		1319.22		463		86		73
																										216		615.859		10837.1		2654.26		632		140		110
																										217		307.402		7406.07		1488.18		549		92		92
																										218		317.43		6568.62		1649.14		349		75		61
																										219		445.733		11541.5		2753.92		577		117		108
																										220		433.369		8475.25		1784.98		473		93		86
																										221		443.941		4881.98		887.387		268		51		44
																										222		419.279		11969.6		2535.46		629		116		118
																										223		776.805		15454.7		3210.75		734		153		133
																										224		355.879		10179.2		2387.95		567		117		103
																										225		578.929		15027.7		3099.86		705		164		155
																										226		711.71		23277.1		4485		780		208		217
																										227		610.693		8460.15		1558.04		365		83		89
																										228		1005.23		18254.8		3175.8		599		150		166
																										229		672.797		17354.7		3153.48		580		157		162
																										230		571.956		11838.4		1959.37		484		116		119
																										231		554.075		13065.2		2053.66		559		128		158
																										232		676.396		12989.6		1989.88		533		122		140
																										233		480.695		8044.12		1174.52		284		84		88
																										234		286.162		11444.8		2564.49		738		185		161
																										235		387.451		8963.69		1860.04		614		130		114
																										236		298.141		7717.67		1600.14		502		123		117
																										237		340.093		11522.2		2378.51		784		185		161
																										238		372.097		14849.5		3130.8		947		264		236
																										239		311.48		6528.21		1405.27		411		98		83
																										240		406.42		17212.6		3704.94		1039		264		271
																										241		373.105		9403.34		1972.2		633		132		124
																										242		305.946		14647.7		3163.68		930		235		203
																										243		406.164		9563.77		2124.91		529		130		111
																										244		427.772		12897.8		2614.9		761		176		155
																										245		312.68		10265.2		2165.3		587		136		127
																										246		477.56		29571.2		6082.88		1381		384		388
																										247		454.241		16036.5		3457.47		669		169		168
																										248		464.445		19598.7		3840.89		903		214		221
																										249		541.888		25094.8		5413.12		1228		303		299
																										250		377.647		11767.4		2368.87		528		127		126
																										251		340.829		13898.6		2787.97		719		174		153
																										252		361.301		11306.9		2151.78		592		129		127
																										253		435.049		29076.1		5178.39		1341		364		390
																										254		651.238		26568.3		4556.54		1027		277		319
																										255		314.871		20879.9		3960.3		923		236		280
																										256		586.399		21842.1		3933.24		944		267		296
																										257		559.529		13058.9		2100.89		565		154		145
																										258		887.499		22615.2		4446.58		772		247		199
																										259		469.1		19432.3		3572.71		772		240		211
																										260		608.358		12731.4		2051.45		504		147		149
																										261		296.894		17148.1		3837.15		1061		266		230
																										262		378.207		7482.05		1587.84		496		114		95
																										263		446.964		12158.3		2489.99		805		217		192
																										264		424.989		33352.6		7210.14		1689		473		445
																										265		380.686		15609.8		3380.14		898		215		205
																										266		307.066		10163		2182.22		607		144		109
																										267		323.588		11494.3		2387.23		678		176		156
																										268		286.45		11845.2		2543.63		627		168		139
																										269		219.5		4034.27		746.033		235		57		48
																										270		494.178		15153.1		3486.36		760		223		182
																										271		327.17		7288.4		1400.85		414		105		99
																										272		408.067		10429.1		2116.15		621		117		128
																										273		498.752		18063.2		4213.13		888		230		203
																										274		334.463		7602.97		1416.32		459		108		100
																										275		729.208		27515.8		5871.18		1125		325		307
																										276		594.252		21810.6		4104.15		1020		276		282
																										277		557.594		26290.7		5254.43		1132		318		327
																										278		479.368		8956.17		1564.68		419		112		111
																										279		442.054		6848.32		1148.47		348		93		86
																										280		551.644		7595.97		1293.95		338		58		70
																										281		507.037		20039.1		4439.27		940		221		206
																										Mean	487.603	500.815	9150.25	11331.6	1946.29	2319.96	468.414	564.352	99.1481	125.441	90.037	120.231
																										Std. Error of Mean	12.3148	10.4011	324.421	358.245	69.342	68.9806	12.6352	14.2203	3.04554	4.02622	3.07408	4.11254

## Sheet: Fig 3
Fig 3C					Fig 3E					Fig 3D
Average velocity [µm/sec]					Microglia recruitment [µm/sec]					Coverage values over time of individual layers per animal [non-dimensional]
Process ID	Control	Bum			Fitted value ID	Control	Bum			Animal ID 1									Animal ID 2									Animal ID 4									Animal ID 5									Animal ID 6
1	0.0265568	0.021026			1	0.013	0.00333333			Control				Bum					Control				Bum					Control				Bum					Control				Bum					Control
2	0.0139857	0.021989			2	0.0261667	0.004			Layer ID	Time	Coverage	MeasurementType	Layer ID	Time	Coverage	MeasurementType		Layer ID	Time	Coverage	MeasurementType	Layer ID	Time	Coverage	MeasurementType		Layer ID	Time	Coverage	MeasurementType	Layer ID	Time	Coverage	MeasurementType		Layer ID	Time	Coverage	MeasurementType	Layer ID	Time	Coverage	MeasurementType		Layer ID	Time	Coverage	MeasurementType
3	0.0225115	0.022338			3	0.0253333	0.00416667			1	0	0.119562	baseline	1	0	0.20494	baseline		1	0	0.11008	baseline	1	0	0.115816	baseline		1	0	0.279675	baseline	1	0	0.314622	baseline		Bum treatment only.				1	0	0.150332	baseline		1	0	0.421883	baseline
4	0.0221632	0.017996			4	0.0325	0.0035			1	1	0.118103	baseline	1	1	0.20567	baseline		1	1	0.118269	baseline	1	1	0.122646	baseline		1	1	0.279012	baseline	1	1	0.299834	baseline						1	1	0.148607	baseline		1	1	0.422779	baseline
5	0.025934	0.035785			5	0.0296667	0.004			1	2	0.117308	baseline	1	2	0.198707	baseline		1	2	0.109881	baseline	1	2	0.113727	baseline		1	2	0.272149	baseline	1	2	0.302851	baseline						1	2	0.142076	baseline		1	2	0.397646	baseline
6	0.0275794	0.023937			6	0.0283333	0.00383333			1	3	0.11376	baseline	1	3	0.199967	baseline		1	3	0.11681	baseline	1	3	0.119397	baseline		1	3	0.268302	baseline	1	3	0.307062	baseline						1	3	0.144794	baseline		1	3	0.409284	baseline
7	0.0193699	0.024522			7	0.0285	0.00333333			1	4	0.118468	baseline	1	4	0.19632	baseline		1	4	0.109781	baseline	1	4	0.111074	baseline		1	4	0.262798	baseline	1	4	0.299569	baseline						1	4	0.14443	baseline		1	4	0.405836	baseline
8	0.0281697	0.019888			8	0.0275	0.00283333			1	5	0.118733	baseline	1	5	0.199668	baseline		1	5	0.10945	baseline	1	5	0.107659	baseline		1	5	0.259748	baseline	1	5	0.304111	baseline						1	5	0.148906	baseline		1	5	0.412599	baseline
9	0.0229121	0.025419			9	0.0261667	0.0045			1	6	0.118302	baseline	1	6	0.191645	baseline		1	6	0.110809	baseline	1	6	0.107958	baseline		1	6	0.265385	baseline	1	6	0.29622	baseline						1	6	0.147745	baseline		1	6	0.404576	baseline
10	0.0342359	0.018857			10	0.0253333	0.00633333			1	7	0.117109	baseline	1	7	0.199204	baseline		1	7	0.106764	baseline	1	7	0.114987	baseline		1	7	0.252155	baseline	1	7	0.286771	baseline						1	7	0.139224	baseline		1	7	0.409682	baseline
11	0.0160406	0.016688			11	0.0241667	0.0128333			1	8	0.120623	baseline	1	8	0.190716	baseline		1	8	0.108455	baseline	1	8	0.114987	baseline		1	8	0.253747	baseline	1	8	0.283687	baseline						1	8	0.141313	baseline		1	8	0.413362	baseline
12	0.0164846	0.018015			12	0.0228333	0.00766667			1	9	0.118501	baseline	1	9	0.195027	baseline		1	9	0.103216	baseline	1	9	0.110975	baseline		1	9	0.249171	baseline	1	9	0.293667	baseline						1	9	0.141412	baseline		1	9	0.405206	baseline
13	0.0191849	0.025729			13	0.0236667	0.00283333			1	10	0.115318	baseline	1	10	0.201625	baseline		1	10	0.106897	baseline	1	10	0.111472	baseline		1	10	0.242507	baseline	1	10	0.2875	baseline						1	10	0.138064	baseline		1	10	0.399602	baseline
14	0.0176986	0.023526			14	0.0243333	0.00266667			1	11	0.121552	baseline	1	11	0.200497	baseline		1	11	0.11071	baseline	1	11	0.103415	baseline		1	11	0.232427	baseline	1	11	0.281068	baseline						1	11	0.136771	baseline		1	11	0.39443	baseline
15	0.0176316	0.025365			15	0.027	0.00866667			1	12	0.122679	baseline	1	12	0.198939	baseline		1	12	0.11439	baseline	1	12	0.108621	baseline		1	12	0.239191	baseline	1	12	0.283057	baseline						1	12	0.132725	baseline		1	12	0.394629	baseline
16	0.0157486	0.022747			16	0.0246667	0.0148333			1	13	0.124403	baseline	1	13	0.201592	baseline		1	13	0.112898	baseline	1	13	0.101094	baseline		1	13	0.234914	baseline	1	13	0.286837	baseline						1	13	0.13508	baseline		1	13	0.394529	baseline
17	0.0188633	0.02786			17	0.007	0.004			1	14	0.11502	baseline	1	14	0.199801	baseline		1	14	0.108654	baseline	1	14	0.104344	baseline		1	14	0.222812	baseline	1	14	0.276326	baseline						1	14	0.131897	baseline		1	14	0.39506	baseline
18	0.0249698	0.021332			18	0.00766667	0.00666667			1	15	0.11628	baseline	1	15	0.204145	baseline		1	15	0.109483	baseline	1	15	0.1062	baseline		1	15	0.228515	baseline	1	15	0.27679	baseline						1	15	0.134881	baseline		1	15	0.397779	baseline
19	0.0225059	0.022763			19	0.0085	0.022			1	16	0.113594	baseline	1	16	0.201459	baseline		1	16	0.107394	baseline	1	16	0.0979111	baseline		1	16	0.218866	baseline	1	16	0.272679	baseline						1	16	0.133521	baseline		1	16	0.39317	baseline
20	0.0160671	0.017895			20	0.00883333	0.007			1	17	0.106963	baseline	1	17	0.194463	baseline		1	17	0.107228	baseline	1	17	0.101393	baseline		1	17	0.224038	baseline	1	17	0.263727	baseline						1	17	0.135743	baseline		1	17	0.399735	baseline
21	0.0201848	0.0227			21	0.0075	0.0211667			1	18	0.106996	baseline	1	18	0.199768	baseline		1	18	0.100265	baseline	1	18	0.099569	baseline		1	18	0.23193	baseline	1	18	0.277586	baseline						1	18	0.133256	baseline		1	18	0.3938	baseline
22	0.0205152	0.017605			22	0.00766667	0.019			1	19	0.10756	baseline	1	19	0.206034	baseline		1	19	0.104509	baseline	1	19	0.100763	baseline		1	19	0.222812	baseline	1	19	0.268203	baseline						1	19	0.13067	baseline		1	19	0.393767	baseline
23	0.0197234	0.025341			23	0.00833333	0.0163333			1	20	0.10368	baseline	1	20	0.187997	baseline		1	20	0.101592	baseline	1	20	0.0994695	baseline		1	20	0.22437	baseline	1	20	0.258654	baseline						1	20	0.135544	baseline		1	20	0.390252	baseline
24	0.024211	0.022408			24	0.007	0.0165			1	21	0.111008	baseline	1	21	0.197779	baseline		1	21	0.0998342	baseline	1	21	0.0972812	baseline		1	21	0.222182	baseline	1	21	0.267938	baseline						1	21	0.134748	baseline		1	21	0.384582	baseline
25	0.0177333	0.026652			25	0.00366667	0.00483333			1	22	0.106698	baseline	1	22	0.18309	baseline		1	22	0.094695	baseline	1	22	0.104178	baseline		1	22	0.229211	baseline	1	22	0.264489	baseline						1	22	0.131432	baseline		1	22	0.387069	baseline
26	0.0152885	0.02238			26	0.00383333	0.00483333			1	23	0.110411	baseline	1	23	0.188428	baseline		1	23	0.0974138	baseline	1	23	0.100995	baseline		1	23	0.225033	baseline	1	23	0.257095	baseline						1	23	0.136737	baseline		1	23	0.37931	baseline
27	0.0171393	0.028723			27	0.00366667	0.0055			1	25	0.0459549	lesion	1	24	0.190451	baseline		1	24	0.0987732	baseline	1	24	0.101393	baseline		1	24	0.224337	baseline	1	24	0.261141	baseline						1	24	0.132195	baseline		1	24	0.38382	baseline
28	0.0179388	0.017384			28	0.005	0.0101667			1	26	0.0282825	lesion	1	25	0.177918	baseline		1	25	0.100564	baseline	1	25	0.095756	baseline		1	25	0.232062	baseline	1	25	0.260743	baseline						1	25	0.133024	baseline		1	25	0.385245	baseline
29	0.0164675	0.024719			29	0.00383333	0.00966667			1	27	0.0238395	lesion	1	26	0.183786	baseline		1	26	0.0960212	baseline	1	26	0.0933024	baseline		1	26	0.220656	baseline	1	26	0.252321	baseline						1	26	0.13246	baseline		1	26	0.374337	baseline
30	0.0173322	0.019941			30	0.004	0.016			1	28	0.0203249	lesion	1	27	0.181565	baseline		1	27	0.0982427	baseline	1	27	0.0998674	baseline		1	27	0.206333	baseline	1	27	0.250365	baseline						1	27	0.136074	baseline		1	27	0.374536	baseline
31	0.0136891	0.01792			31	0.0035	0.0161667			1	29	0.0179045	lesion	1	28	0.18256	baseline		1	28	0.10116	baseline	1	28	0.0947613	baseline		1	28	0.206532	baseline	1	28	0.255206	baseline						1	28	0.135113	baseline		1	28	0.380603	baseline
32	0.0254019	0.018019			32	0.0155	0.0141667			1	30	0.0195955	lesion	1	29	0.186538	baseline		1	29	0.0975464	baseline	1	29	0.0939987	baseline		1	29	0.212633	baseline	1	29	0.25819	baseline						1	29	0.137367	baseline		1	29	0.382891	baseline
33	0.0265113	0.02339			33	0.0138333	0.0155			1	31	0.0273541	lesion	1	30	0.180968	baseline		1	31	0.0711538	lesion	1	30	0.097679	baseline		1	31	0.122182	lesion	1	30	0.245391	baseline						1	32	0.126127	lesion		1	33	0.211572	lesion
34	0.0303039	0.027167			34	0.0246667	0.018			1	32	0.027122	lesion	1	31	0.173674	baseline		1	32	0.0561008	lesion	1	31	0.0981101	baseline		1	32	0.0939324	lesion	1	31	0.241744	baseline						1	33	0.117241	lesion		1	34	0.157294	lesion
35	0.0237642	0.023527			35	0.0138333	0.0138333			1	33	0.0284151	lesion	1	32	0.182062	baseline		1	33	0.0498674	lesion	1	32	0.10315	baseline		1	33	0.0723143	lesion	1	32	0.252487	baseline						1	34	0.111969	lesion		1	35	0.131068	lesion
36	0.0194969	0.026383			36	0.013	0.0123333			1	34	0.0291446	lesion	1	33	0.179045	baseline		1	34	0.0465517	lesion	1	33	0.101028	baseline		1	34	0.0645557	lesion	1	33	0.251625	baseline						1	35	0.102321	lesion		1	36	0.101824	lesion
37	0.0368909	0.024289			37	0.0125	0.0118333			1	35	0.028813	lesion	1	34	0.183223	baseline		1	35	0.0501326	lesion	1	34	0.100729	baseline		1	35	0.058256	lesion	1	34	0.252387	baseline						1	36	0.104111	lesion		1	37	0.085378	lesion
38	0.0245	0.022948			38	0.019	0.00233333			1	36	0.0328249	lesion	1	35	0.18445	baseline		1	36	0.0525862	lesion	1	35	0.0962202	baseline		1	36	0.0513594	lesion	1	35	0.261074	baseline						1	37	0.0918435	lesion		1	38	0.0712533	lesion
39	0.0205347	0.026097			39	0.0201667	0.0131667			1	37	0.0347149	lesion	1	37	0.126857	lesion		1	37	0.0536141	lesion	1	36	0.0910477	baseline		1	37	0.0450597	lesion	1	36	0.263694	baseline						1	38	0.0908156	lesion		1	39	0.0612069	lesion
40	0.0223935	0.016804			40	0.0133333	0.0196667			1	38	0.0365716	lesion	1	38	0.0987401	lesion		1	38	0.0579576	lesion	1	37	0.0947944	baseline		1	38	0.0475464	lesion	1	37	0.257195	baseline						1	39	0.0922414	lesion		1	40	0.0515915	lesion
41	0.0227874	0.01733			41		0.00683333			1	39	0.0424735	lesion	1	39	0.0775531	lesion		1	39	0.0600133	lesion	1	38	0.0988727	baseline		1	39	0.054443	lesion	1	38	0.253481	baseline						1	40	0.0887268	lesion		1	41	0.0476127	lesion
42	0.0243571	0.022952			42		0.00816667			1	40	0.0437003	lesion	1	40	0.0623011	lesion		1	40	0.0637931	lesion	1	39	0.0970822	baseline		1	40	0.0579907	lesion	1	39	0.255968	baseline						1	41	0.0934019	lesion		1	42	0.0473143	lesion
43	0.0199877	0.024826			43		0.00766667			1	41	0.0508289	lesion	1	41	0.0413793	lesion		1	41	0.0689324	lesion	1	40	0.0948607	baseline		1	41	0.0590849	lesion	1	40	0.26071	baseline						1	42	0.0948276	lesion		1	43	0.0514589	lesion
44	0.0220853	0.021356			44		0.00633333			1	42	0.0559682	lesion	1	42	0.0452255	lesion		1	42	0.0689655	lesion	1	41	0.0897215	baseline		1	42	0.0651194	lesion	1	41	0.260411	baseline						1	43	0.0954244	lesion		1	44	0.056565	lesion
45	0.0210947	0.023452			45		0.00766667			1	43	0.0614721	lesion	1	43	0.0415451	lesion		1	43	0.0697281	lesion	1	42	0.0963528	baseline		1	43	0.0687666	lesion	1	42	0.252918	baseline						1	44	0.102221	lesion		1	45	0.0693634	lesion
46	0.0200854	0.019103			46		0.00633333			1	44	0.0609748	lesion	1	44	0.0376326	lesion		1	44	0.0796088	lesion	1	43	0.0932361	baseline		1	44	0.0776194	lesion	1	43	0.252023	baseline						1	45	0.103382	lesion		1	46	0.0740385	lesion
47	0.0240359	0.016505			47		0.00833333			1	45	0.0648541	lesion	1	45	0.0427387	lesion		1	45	0.0818966	lesion	1	44	0.0945292	baseline		1	45	0.0801061	lesion	1	44	0.248011	baseline						1	46	0.106764	lesion		1	47	0.0886273	lesion
48	0.0232566	0.03664			48		0.00933333			1	46	0.0618369	lesion	1	46	0.0521552	lesion		1	46	0.0895557	lesion	1	46	0.0587533	lesion		1	46	0.0883621	lesion	1	47	0.125398	lesion						1	47	0.114025	lesion		1	48	0.0993037	lesion
49	0.0259344	0.026855			49		0.0245			1	47	0.0650531	lesion	1	47	0.0562003	lesion		1	47	0.0922745	lesion	1	47	0.048939	lesion		1	47	0.0924735	lesion	1	48	0.0899204	lesion						1	48	0.114523	lesion		1	49	0.107692	lesion
50	0.0260473	0.016611			50		0.0245			1	48	0.0658488	lesion	1	48	0.0627653	lesion		1	48	0.0930371	lesion	1	48	0.0419761	lesion		1	48	0.104973	lesion	1	49	0.0724469	lesion						1	49	0.121054	lesion		1	50	0.119297	lesion
51	0.0178172	0.019589			51		0.0256667			1	49	0.0721485	lesion	1	49	0.0672414	lesion		1	49	0.0963528	lesion	1	49	0.0356101	lesion		1	49	0.106764	lesion	1	50	0.0661141	lesion						1	50	0.129178	lesion		1	51	0.128249	lesion
52	0.0242397	0.024475			52		0.0243333			1	50	0.0730438	lesion	1	50	0.0729111	lesion		1	50	0.10368	lesion	1	50	0.0359748	lesion		1	50	0.118833	lesion	1	51	0.0587533	lesion						1	51	0.135743	lesion		1	52	0.141976	lesion
53	0.0208874	0.031683			53		0.0258333			1	51	0.0701592	lesion	1	51	0.0744695	lesion		1	51	0.102818	lesion	1	51	0.036008	lesion		1	51	0.121121	lesion	1	52	0.0501658	lesion						1	52	0.138859	lesion		1	53	0.155239	lesion
54	0.0328422	0.025541			54		0.0095			1	52	0.0808687	lesion	1	52	0.0767241	lesion		1	52	0.115086	lesion	1	52	0.0369363	lesion		1	52	0.13508	lesion	1	53	0.0459881	lesion						1	53	0.152918	lesion		1	54	0.169695	lesion
55	0.0207644	0.023342			55		0.0168333			1	53	0.0797745	lesion	1	53	0.0863395	lesion		1	53	0.116015	lesion	1	53	0.0406499	lesion		1	53	0.139622	lesion	1	54	0.0499668	lesion						1	54	0.159383	lesion		1	55	0.186207	lesion
56	0.0194087	0.021882			56		0.0153333			1	54	0.080305	lesion	1	54	0.0879642	lesion		1	54	0.12563	lesion	1	54	0.0434682	lesion		1	54	0.131698	lesion	1	55	0.0511273	lesion						1	55	0.165915	lesion		1	56	0.203282	lesion
57	0.0188245	0.018204								1	55	0.0832891	lesion	1	55	0.0854775	lesion		1	55	0.124536	lesion	1	55	0.0484416	lesion		1	55	0.167175	lesion	1	56	0.0512268	lesion						1	56	0.169794	lesion		1	57	0.216711	lesion
58	0.0226087	0.016409			Mean	0.016125	0.0110208			1	56	0.0810676	lesion	1	56	0.0937666	lesion		1	56	0.12384	lesion	1	56	0.0513263	lesion		1	56	0.162301	lesion	1	57	0.0546088	lesion						1	57	0.174436	lesion		1	58	0.223342	lesion
59	0.0235497	0.022836			Std. Error of Mean	0.0014822	0.000925967			1	57	0.0872347	lesion	1	57	0.0954907	lesion		1	57	0.133289	lesion	1	57	0.0597149	lesion		1	57	0.162003	lesion	1	58	0.0583886	lesion						1	58	0.174138	lesion		1	59	0.098939	lesion
60	0.0164833	0.023494								1	58	0.0910809	lesion	1	58	0.104211	lesion		1	58	0.137401	lesion	1	58	0.0672082	lesion		1	58	0.167208	lesion	1	59	0.0610411	lesion						1	59	0.181797	lesion		1	60	0.237168	lesion
61	0.0205198	0.024017								1	59	0.0918767	lesion	1	59	0.110511	lesion		1	59	0.147149	lesion	1	59	0.0771552	lesion		1	59	0.170391	lesion	1	60	0.0692308	lesion						1	60	0.190318	lesion		1	61	0.23561	lesion
62	0.0225728	0.021419								1	60	0.0915119	lesion	1	60	0.121552	lesion		1	60	0.133521	lesion	1	60	0.0837202	lesion		1	60	0.179277	lesion	1	61	0.0704576	lesion						1	61	0.199834	lesion		1	62	0.257527	lesion
63	0.0197342	0.025283								2	0	0.112599	baseline	1	61	0.125066	lesion		1	61	0.146684	lesion	1	61	0.0966844	lesion		1	61	0.186671	lesion	1	62	0.0796419	lesion						1	62	0.201691	lesion		1	63	0.277918	lesion
64	0.0206957	0.025293								2	1	0.119131	baseline	1	62	0.126989	lesion		1	62	0.157029	lesion	1	62	0.101658	lesion		1	62	0.188031	lesion	1	63	0.0840186	lesion						1	63	0.206797	lesion		1	64	0.293733	lesion
65	0.015773	0.02395								2	2	0.114954	baseline	1	63	0.14191	lesion		1	63	0.167142	lesion	1	63	0.108886	lesion		1	63	0.204145	lesion	1	64	0.085179	lesion						1	64	0.210577	lesion		1	65	0.290119	lesion
66	0.0172809	0.026526								2	3	0.113859	baseline	1	64	0.147215	lesion		1	64	0.171386	lesion	1	64	0.118899	lesion		1	64	0.197248	lesion	1	65	0.0915119	lesion						1	65	0.216412	lesion		1	66	0.304907	lesion
67	0.0170583	0.02493								2	4	0.117109	baseline	1	65	0.158621	lesion		1	65	0.174569	lesion	1	65	0.125962	lesion		1	65	0.195822	lesion	1	66	0.0964191	lesion						1	66	0.218767	lesion		1	67	0.308886	lesion
68	0.0212882	0.023435								2	5	0.117905	baseline	1	66	0.166877	lesion		1	66	0.169828	lesion	1	66	0.128647	lesion		1	66	0.193634	lesion	1	67	0.109649	lesion						1	67	0.221784	lesion		1	68	0.34065	lesion
69	0.0215342	0.028629								2	6	0.120822	baseline	1	67	0.162301	lesion		1	67	0.16313	lesion	1	67	0.137367	lesion		1	67	0.192042	lesion	1	68	0.114987	lesion						1	68	0.230769	lesion		1	69	0.350962	lesion
70	0.0197325	0.024449								2	7	0.118203	baseline	1	68	0.17122	lesion		1	68	0.170656	lesion	1	68	0.138263	lesion		1	68	0.201293	lesion	1	69	0.121983	lesion						1	69	0.234085	lesion		1	70	0.35441	lesion
71	0.0306369	0.022009								2	8	0.114523	baseline	1	69	0.180504	lesion		1	69	0.166777	lesion	1	69	0.133289	lesion		1	69	0.192805	lesion	1	70	0.127619	lesion						1	70	0.237964	lesion		1	71	0.370955	lesion
72	0.0183745	0.024846								2	9	0.116114	baseline	1	70	0.195159	lesion		1	70	0.175464	lesion	1	70	0.140981	lesion		1	70	0.206399	lesion	1	71	0.134516	lesion						1	71	0.243004	lesion		1	72	0.358621	lesion
73	0.0210205	0.019595								2	10	0.11618	baseline	1	71	0.19433	lesion		1	71	0.178448	lesion	1	71	0.144198	lesion		1	71	0.207328	lesion	1	72	0.145126	lesion						1	72	0.244695	lesion		1	73	0.388196	lesion
74		0.022423								2	11	0.127155	baseline	1	72	0.211107	lesion		1	72	0.171088	lesion	1	72	0.150796	lesion		1	72	0.196552	lesion	1	73	0.149834	lesion						1	73	0.237401	lesion		1	74	0.403282	lesion
75		0.026328								2	12	0.126393	baseline	2	0	0.201359	baseline		1	73	0.180139	lesion	1	73	0.152851	lesion		1	73	0.197613	lesion	1	74	0.154708	lesion						1	74	0.24622	lesion		1	75	0.414556	lesion
76		0.024061								2	13	0.128382	baseline	2	1	0.206764	baseline		1	74	0.176359	lesion	1	74	0.152686	lesion		1	74	0.196452	lesion	1	75	0.167838	lesion						1	75	0.251857	lesion		1	76	0.420424	lesion
										2	14	0.124105	baseline	2	2	0.206996	baseline		1	75	0.183455	lesion	2	0	0.0998011	baseline		1	75	0.204244	lesion	1	76	0.171253	lesion						1	76	0.25693	lesion		1	77	0.434682	lesion
Mean	0.0215336	0.0230046								2	15	0.125166	baseline	2	3	0.199436	baseline		2	0	0.0977785	baseline	2	1	0.108455	baseline		2	0	0.28183	baseline	1	77	0.184947	lesion						2	0	0.147779	baseline		2	0	0.432062	baseline
Std. Error of Mean	0.000539824	0.000460737								2	16	0.120458	baseline	2	4	0.204344	baseline		2	1	0.0968501	baseline	2	2	0.109748	baseline		2	1	0.283422	baseline	1	78	0.194993	lesion						2	1	0.143966	baseline		2	1	0.428117	baseline
										2	17	0.111572	baseline	2	5	0.200133	baseline		2	2	0.0992374	baseline	2	3	0.102155	baseline		2	2	0.27248	baseline	1	79	0.202918	lesion						2	2	0.149337	baseline		2	2	0.416711	baseline
										2	18	0.11124	baseline	2	6	0.206399	baseline		2	3	0.0951592	baseline	2	4	0.100796	baseline		2	3	0.267706	baseline	1	80	0.217871	lesion						2	3	0.151956	baseline		2	3	0.414622	baseline
										2	19	0.114191	baseline	2	7	0.202785	baseline		2	4	0.0994032	baseline	2	5	0.101061	baseline		2	4	0.26996	baseline	1	81	0.21754	lesion						2	4	0.15431	baseline		2	4	0.407527	baseline
										2	20	0.108355	baseline	2	8	0.204708	baseline		2	5	0.0931698	baseline	2	6	0.104111	baseline		2	5	0.264456	baseline	1	82	0.220424	lesion						2	5	0.151824	baseline		2	5	0.411174	baseline
										2	21	0.109715	baseline	2	9	0.197082	baseline		2	6	0.100696	baseline	2	7	0.102188	baseline		2	6	0.261373	baseline	1	83	0.229443	lesion						2	6	0.146618	baseline		2	6	0.411638	baseline
										2	22	0.116346	baseline	2	10	0.210312	baseline		2	7	0.0959549	baseline	2	8	0.102354	baseline		2	7	0.266147	baseline	1	84	0.245325	lesion						2	7	0.146585	baseline		2	7	0.40809	baseline
										2	23	0.110643	baseline	2	11	0.2	baseline		2	8	0.0937003	baseline	2	9	0.0918103	baseline		2	8	0.251592	baseline	1	85	0.242507	lesion						2	8	0.147281	baseline		2	8	0.413528	baseline
										2	25	0.0470491	lesion	2	12	0.204841	baseline		2	9	0.0937997	baseline	2	10	0.093634	baseline		2	9	0.259748	baseline	1	86	0.257626	lesion						2	9	0.143932	baseline		2	9	0.403216	baseline
										2	26	0.0321618	lesion	2	13	0.2062	baseline		2	10	0.093634	baseline	2	11	0.0918103	baseline		2	10	0.248276	baseline	1	87	0.265849	lesion						2	10	0.144131	baseline		2	10	0.409881	baseline
										2	27	0.0292772	lesion	2	14	0.20116	baseline		2	11	0.0928382	baseline	2	12	0.0943966	baseline		2	11	0.23866	baseline	1	88	0.264257	lesion						2	11	0.140418	baseline		2	11	0.406134	baseline
										2	28	0.0258952	lesion	2	15	0.198541	baseline		2	12	0.0986737	baseline	2	13	0.0922082	baseline		2	12	0.244131	baseline	1	89	0.267009	lesion						2	12	0.139755	baseline		2	12	0.400696	baseline
										2	29	0.0239058	lesion	2	16	0.201028	baseline		2	13	0.0998674	baseline	2	14	0.0906499	baseline		2	13	0.232493	baseline	1	90	0.265816	lesion						2	13	0.145358	baseline		2	13	0.405504	baseline
										2	30	0.0266578	lesion	2	17	0.197779	baseline		2	14	0.099569	baseline	2	15	0.0886273	baseline		2	14	0.237964	baseline	1	91	0.260776	lesion						2	14	0.139755	baseline		2	14	0.404078	baseline
										2	31	0.0325265	lesion	2	18	0.202553	baseline		2	15	0.096187	baseline	2	16	0.0893899	baseline		2	15	0.232361	baseline	2	0	0.267507	baseline						2	15	0.140716	baseline		2	15	0.401525	baseline
										2	32	0.0320623	lesion	2	19	0.207792	baseline		2	16	0.0920424	baseline	2	17	0.0883289	baseline		2	16	0.229542	baseline	2	1	0.262268	baseline						2	16	0.137168	baseline		2	16	0.403316	baseline
										2	33	0.0333554	lesion	2	20	0.205869	baseline		2	17	0.0922082	baseline	2	18	0.0847812	baseline		2	17	0.236207	baseline	2	2	0.259085	baseline						2	17	0.139489	baseline		2	17	0.411373	baseline
										2	34	0.0335544	lesion	2	21	0.203316	baseline		2	18	0.0905504	baseline	2	19	0.0874668	baseline		2	18	0.235146	baseline	2	3	0.261804	baseline						2	18	0.142871	baseline		2	18	0.403714	baseline
										2	35	0.0337202	lesion	2	22	0.192838	baseline		2	19	0.0904509	baseline	2	20	0.0840517	baseline		2	19	0.228481	baseline	2	4	0.264788	baseline						2	19	0.138826	baseline		2	19	0.395259	baseline
										2	36	0.040882	lesion	2	23	0.192042	baseline		2	20	0.0876989	baseline	2	21	0.0884947	baseline		2	20	0.230968	baseline	2	5	0.262798	baseline						2	20	0.143137	baseline		2	20	0.391346	baseline
										2	37	0.0437666	lesion	2	24	0.193203	baseline		2	21	0.083256	baseline	2	22	0.0867706	baseline		2	21	0.239423	baseline	2	6	0.256731	baseline						2	21	0.141313	baseline		2	21	0.394629	baseline
										2	38	0.045557	lesion	2	25	0.189788	baseline		2	22	0.0840517	baseline	2	23	0.0862401	baseline		2	22	0.242672	baseline	2	7	0.253747	baseline						2	22	0.142739	baseline		2	22	0.388859	baseline
										2	39	0.0529509	lesion	2	26	0.190517	baseline		2	23	0.0825265	baseline	2	24	0.0841844	baseline		2	23	0.228647	baseline	2	8	0.253548	baseline						2	23	0.147347	baseline		2	23	0.391844	baseline
										2	40	0.0530504	lesion	2	27	0.195325	baseline		2	24	0.0899536	baseline	2	25	0.0883621	baseline		2	24	0.235046	baseline	2	9	0.244894	baseline						2	24	0.148442	baseline		2	24	0.381068	baseline
										2	41	0.0590186	lesion	2	28	0.191777	baseline		2	25	0.0851127	baseline	2	26	0.0822944	baseline		2	25	0.220424	baseline	2	10	0.247082	baseline						2	25	0.147182	baseline		2	25	0.390119	baseline
										2	42	0.067805	lesion	2	29	0.186903	baseline		2	26	0.0809682	baseline	2	27	0.0840849	baseline		2	26	0.220491	baseline	2	11	0.245126	baseline						2	26	0.143236	baseline		2	26	0.383786	baseline
										2	43	0.065882	lesion	2	30	0.190948	baseline		2	27	0.0841844	baseline	2	28	0.086008	baseline		2	27	0.223442	baseline	2	12	0.240816	baseline						2	27	0.14622	baseline		2	27	0.387997	baseline
										2	44	0.0662135	lesion	2	31	0.186936	baseline		2	28	0.0787467	baseline	2	29	0.0833223	baseline		2	28	0.223475	baseline	2	13	0.236538	baseline						2	28	0.140517	baseline		2	28	0.39118	baseline
										2	45	0.0708554	lesion	2	32	0.193534	baseline		2	29	0.0793767	baseline	2	30	0.0829907	baseline		2	29	0.214125	baseline	2	14	0.235179	baseline						2	29	0.137268	baseline		2	29	0.391412	baseline
										2	46	0.0685013	lesion	2	33	0.187732	baseline		2	31	0.0670424	lesion	2	31	0.0820623	baseline		2	31	0.125298	lesion	2	15	0.230968	baseline						2	32	0.146121	lesion		2	33	0.228316	lesion
										2	47	0.069695	lesion	2	34	0.189788	baseline		2	32	0.0515915	lesion	2	32	0.0834549	baseline		2	32	0.0934682	lesion	2	16	0.240053	baseline						2	33	0.132626	lesion		2	34	0.168999	lesion
										2	48	0.076492	lesion	2	35	0.196784	baseline		2	33	0.0441645	lesion	2	33	0.0817639	baseline		2	33	0.0781167	lesion	2	17	0.24254	baseline						2	34	0.11933	lesion		2	35	0.136141	lesion
										2	49	0.0771883	lesion	2	37	0.137832	lesion		2	34	0.0433687	lesion	2	34	0.0849138	baseline		2	34	0.0711207	lesion	2	18	0.24443	baseline						2	35	0.116611	lesion		2	36	0.112732	lesion
										2	50	0.0837533	lesion	2	38	0.104874	lesion		2	35	0.0442308	lesion	2	35	0.0848143	baseline		2	35	0.0641247	lesion	2	19	0.238229	baseline						2	36	0.116844	lesion		2	37	0.0922414	lesion
										2	51	0.0850796	lesion	2	39	0.0809019	lesion		2	36	0.0478448	lesion	2	36	0.0865053	baseline		2	36	0.0550398	lesion	2	20	0.235113	baseline						2	37	0.108786	lesion		2	38	0.0776525	lesion
										2	52	0.0884947	lesion	2	40	0.0746021	lesion		2	37	0.0482427	lesion	2	37	0.0829907	baseline		2	37	0.0519562	lesion	2	21	0.235776	baseline						2	38	0.109184	lesion		2	39	0.0621353	lesion
										2	53	0.0887268	lesion	2	41	0.053813	lesion		2	38	0.0539788	lesion	2	38	0.0850133	baseline		2	38	0.0567971	lesion	2	22	0.233024	baseline						2	39	0.10872	lesion		2	40	0.0570292	lesion
										2	54	0.0877984	lesion	2	42	0.0499337	lesion		2	39	0.053183	lesion	2	39	0.0871353	baseline		2	39	0.06187	lesion	2	23	0.223276	baseline						2	40	0.106731	lesion		2	41	0.0488064	lesion
										2	55	0.0851127	lesion	2	43	0.0502984	lesion		2	40	0.0567308	lesion	2	40	0.0852454	baseline		2	40	0.0632626	lesion	2	24	0.22815	baseline						2	41	0.108588	lesion		2	42	0.0567639	lesion
										2	56	0.0881631	lesion	2	44	0.0492374	lesion		2	41	0.060179	lesion	2	41	0.0848143	baseline		2	41	0.0678714	lesion	2	25	0.222513	baseline						2	42	0.112467	lesion		2	43	0.0603448	lesion
										2	57	0.0913462	lesion	2	45	0.053183	lesion		2	42	0.0575928	lesion	2	42	0.0794098	baseline		2	42	0.0712533	lesion	2	26	0.224138	baseline						2	43	0.117341	lesion		2	44	0.0703249	lesion
										2	58	0.0974801	lesion	2	46	0.0583223	lesion		2	43	0.064191	lesion	2	43	0.0850796	baseline		2	43	0.0790119	lesion	2	27	0.221187	baseline						2	44	0.119264	lesion		2	45	0.0832891	lesion
										2	59	0.097248	lesion	2	47	0.0661141	lesion		2	44	0.0691313	lesion	2	44	0.0825928	baseline		2	44	0.0837202	lesion	2	28	0.224072	baseline						2	45	0.117374	lesion		2	46	0.0888263	lesion
										2	60	0.100166	lesion	2	48	0.0692971	lesion		2	45	0.0717838	lesion	2	46	0.0539125	lesion		2	45	0.0906499	lesion	2	29	0.217739	baseline						2	46	0.12132	lesion		2	47	0.0996353	lesion
										3	0	0.103282	baseline	2	49	0.078183	lesion		2	46	0.0789456	lesion	2	47	0.0436008	lesion		2	46	0.097878	lesion	2	30	0.210676	baseline						2	47	0.132493	lesion		2	48	0.112467	lesion
										3	1	0.0992042	baseline	2	50	0.0885279	lesion		2	47	0.0817971	lesion	2	48	0.0371353	lesion		2	47	0.103912	lesion	2	31	0.213528	baseline						2	48	0.135113	lesion		2	49	0.12742	lesion
										3	2	0.098309	baseline	2	51	0.0884947	lesion		2	48	0.0861406	lesion	2	49	0.0333223	lesion		2	48	0.114589	lesion	2	32	0.221519	baseline						2	49	0.140451	lesion		2	50	0.145424	lesion
										3	3	0.101558	baseline	2	52	0.0922745	lesion		2	49	0.0864721	lesion	2	50	0.0306366	lesion		2	49	0.120855	lesion	2	33	0.22384	baseline						2	50	0.14632	lesion		2	51	0.157162	lesion
										3	4	0.104609	baseline	2	53	0.0976459	lesion		2	50	0.0957228	lesion	2	51	0.0320623	lesion		2	50	0.126625	lesion	2	34	0.222381	baseline						2	51	0.157527	lesion		2	52	0.175265	lesion
										3	5	0.105769	baseline	2	54	0.101558	lesion		2	51	0.0970159	lesion	2	52	0.0328249	lesion		2	51	0.141147	lesion	2	35	0.237997	baseline						2	52	0.155305	lesion		2	53	0.181333	lesion
										3	6	0.102818	baseline	2	55	0.103879	lesion		2	52	0.101194	lesion	2	53	0.0349801	lesion		2	52	0.152056	lesion	2	36	0.227321	baseline						2	53	0.166943	lesion		2	54	0.192971	lesion
										3	7	0.108554	baseline	2	56	0.109682	lesion		2	53	0.11071	lesion	2	54	0.0385942	lesion		2	53	0.16061	lesion	2	37	0.220955	baseline						2	54	0.180305	lesion		2	55	0.22122	lesion
										3	8	0.109317	baseline	2	57	0.115816	lesion		2	54	0.109416	lesion	2	55	0.040683	lesion		2	54	0.158952	lesion	2	38	0.220391	baseline						2	55	0.184748	lesion		2	56	0.232825	lesion
										3	9	0.109582	baseline	2	58	0.117076	lesion		2	55	0.112334	lesion	2	56	0.0481432	lesion		2	55	0.177354	lesion	2	39	0.222182	baseline						2	56	0.196751	lesion		2	57	0.240782	lesion
										3	10	0.107527	baseline	2	59	0.128316	lesion		2	56	0.113097	lesion	2	57	0.053183	lesion		2	56	0.176956	lesion	2	40	0.222082	baseline						2	57	0.200332	lesion		2	58	0.246883	lesion
										3	11	0.111969	baseline	2	60	0.130537	lesion		2	57	0.129344	lesion	2	58	0.0623342	lesion		2	57	0.181499	lesion	2	41	0.223475	baseline						2	58	0.205504	lesion		2	59	0.118601	lesion
										3	12	0.117606	baseline	2	61	0.138263	lesion		2	58	0.131399	lesion	2	59	0.0690318	lesion		2	58	0.187334	lesion	2	42	0.226359	baseline						2	59	0.208853	lesion		2	60	0.268534	lesion
										3	13	0.114158	baseline	2	62	0.141844	lesion		2	59	0.135544	lesion	2	60	0.0783488	lesion		2	59	0.192009	lesion	2	43	0.216678	baseline						2	60	0.222911	lesion		2	61	0.273972	lesion
										3	14	0.11933	baseline	2	63	0.150729	lesion		2	60	0.136008	lesion	2	61	0.083687	lesion		2	60	0.193369	lesion	2	44	0.214622	baseline						2	61	0.222812	lesion		2	62	0.292374	lesion
										3	15	0.109781	baseline	2	64	0.162102	lesion		2	61	0.143767	lesion	2	62	0.0930703	lesion		2	61	0.212003	lesion	2	47	0.115153	lesion						2	62	0.240683	lesion		2	63	0.302719	lesion
										3	16	0.10756	baseline	2	65	0.179907	lesion		2	62	0.150232	lesion	2	63	0.101028	lesion		2	62	0.206233	lesion	2	48	0.0839854	lesion						2	63	0.233952	lesion		2	64	0.32132	lesion
										3	17	0.106499	baseline	2	66	0.18372	lesion		2	63	0.165617	lesion	2	64	0.112964	lesion		2	63	0.209019	lesion	2	49	0.0720159	lesion						2	64	0.246552	lesion		2	65	0.331863	lesion
										3	18	0.104509	baseline	2	67	0.188793	lesion		2	64	0.149304	lesion	2	65	0.118137	lesion		2	64	0.219695	lesion	2	50	0.0597812	lesion						2	65	0.255073	lesion		2	66	0.342241	lesion
										3	19	0.105073	baseline	2	68	0.193468	lesion		2	65	0.159715	lesion	2	66	0.12069	lesion		2	65	0.218468	lesion	2	51	0.0504973	lesion						2	66	0.257228	lesion		2	67	0.349171	lesion
										3	20	0.101525	baseline	2	69	0.202851	lesion		2	66	0.159019	lesion	2	67	0.13057	lesion		2	66	0.219032	lesion	2	52	0.0460875	lesion						2	67	0.261439	lesion		2	68	0.369529	lesion
										3	21	0.102487	baseline	2	70	0.211969	lesion		2	67	0.162732	lesion	2	68	0.126956	lesion		2	67	0.224038	lesion	2	53	0.0430371	lesion						2	68	0.259715	lesion		2	69	0.38929	lesion
										3	22	0.104111	baseline	2	71	0.230106	lesion		2	68	0.16313	lesion	2	69	0.132095	lesion		2	68	0.23929	lesion	2	54	0.0402851	lesion						2	69	0.277752	lesion		2	70	0.409881	lesion
										3	23	0.10504	baseline	2	72	0.231996	lesion		2	69	0.164191	lesion	2	70	0.134118	lesion		2	69	0.235212	lesion	2	55	0.0411804	lesion						2	70	0.270524	lesion		2	71	0.405405	lesion
										3	25	0.0476127	lesion	3	0	0.203714	baseline		2	70	0.16492	lesion	2	71	0.13687	lesion		2	70	0.224138	lesion	2	56	0.0417772	lesion						2	71	0.278647	lesion		2	72	0.406167	lesion
										3	26	0.0339523	lesion	3	1	0.203647	baseline		2	71	0.16061	lesion	2	72	0.13992	lesion		2	71	0.224834	lesion	2	57	0.0476127	lesion						2	72	0.294397	lesion		2	73	0.438992	lesion
										3	27	0.027321	lesion	3	2	0.209483	baseline		2	72	0.164191	lesion	2	73	0.144032	lesion		2	72	0.229642	lesion	2	58	0.0458886	lesion						2	73	0.285643	lesion		2	74	0.437235	lesion
										3	28	0.0248342	lesion	3	3	0.200033	baseline		2	73	0.16691	lesion	2	74	0.14443	lesion		2	73	0.22815	lesion	2	59	0.0543767	lesion						2	74	0.289423	lesion		2	75	0.456267	lesion
										3	29	0.0235743	lesion	3	4	0.203382	baseline		2	74	0.167175	lesion	3	0	0.110942	baseline		2	74	0.23687	lesion	2	60	0.0554377	lesion						2	75	0.297878	lesion		2	76	0.458057	lesion
										3	30	0.02437	lesion	3	5	0.195424	baseline		2	75	0.169993	lesion	3	1	0.107427	baseline		2	75	0.240186	lesion	2	61	0.0655504	lesion						2	76	0.301028	lesion		2	77	0.474337	lesion
										3	31	0.027122	lesion	3	6	0.20378	baseline		3	0	0.0929708	baseline	3	2	0.112401	baseline		3	0	0.287235	baseline	2	62	0.0714191	lesion						3	0	0.139257	baseline		3	0	0.433123	baseline
										3	32	0.0290119	lesion	3	7	0.212334	baseline		3	1	0.0960875	baseline	3	3	0.111572	baseline		3	1	0.28445	baseline	2	63	0.070756	lesion						3	1	0.139622	baseline		3	1	0.430172	baseline
										3	33	0.0306698	lesion	3	8	0.201658	baseline		3	2	0.0990053	baseline	3	4	0.107029	baseline		3	2	0.278249	baseline	2	64	0.0741711	lesion						3	2	0.138561	baseline		3	2	0.418336	baseline
										3	34	0.0288462	lesion	3	9	0.197745	baseline		3	3	0.0988064	baseline	3	5	0.104874	baseline		3	3	0.276625	baseline	2	65	0.0800398	lesion						3	3	0.140418	baseline		3	3	0.417905	baseline
										3	35	0.0314324	lesion	3	10	0.196983	baseline		3	4	0.101989	baseline	3	6	0.113893	baseline		3	4	0.272149	baseline	2	66	0.0824934	lesion						3	4	0.146386	baseline		3	4	0.409947	baseline
										3	36	0.0384947	lesion	3	11	0.195756	baseline		3	5	0.0958554	baseline	3	7	0.112367	baseline		3	5	0.264954	baseline	2	67	0.0894231	lesion						3	5	0.145822	baseline		3	5	0.422944	baseline
										3	37	0.0400531	lesion	3	12	0.196187	baseline		3	6	0.098508	baseline	3	8	0.108488	baseline		3	6	0.262102	baseline	2	68	0.095126	lesion						3	6	0.142838	baseline		3	6	0.417407	baseline
										3	38	0.0422745	lesion	3	13	0.200298	baseline		3	7	0.0986737	baseline	3	9	0.103912	baseline		3	7	0.266147	baseline	2	69	0.100696	lesion						3	7	0.141877	baseline		3	7	0.413263	baseline
										3	39	0.048939	lesion	3	14	0.198939	baseline		3	8	0.102984	baseline	3	10	0.0995358	baseline		3	8	0.259284	baseline	2	70	0.116048	lesion						3	8	0.143501	baseline		3	8	0.422248	baseline
										3	40	0.0533156	lesion	3	15	0.19632	baseline		3	9	0.10126	baseline	3	11	0.0999005	baseline		3	9	0.265617	baseline	2	71	0.123773	lesion						3	9	0.142275	baseline		3	9	0.416379	baseline
										3	41	0.0551061	lesion	3	16	0.194164	baseline		3	10	0.104808	baseline	3	12	0.0960875	baseline		3	10	0.247016	baseline	2	72	0.125099	lesion						3	10	0.143037	baseline		3	10	0.419993	baseline
										3	42	0.057626	lesion	3	17	0.197812	baseline		3	11	0.101658	baseline	3	13	0.0965849	baseline		3	11	0.254609	baseline	2	73	0.132029	lesion						3	11	0.140948	baseline		3	11	0.409649	baseline
										3	43	0.0596485	lesion	3	18	0.19622	baseline		3	12	0.10189	baseline	3	14	0.0964191	baseline		3	12	0.25126	baseline	2	74	0.140617	lesion						3	12	0.146286	baseline		3	12	0.42132	baseline
										3	44	0.0592838	lesion	3	19	0.208786	baseline		3	13	0.106101	baseline	3	15	0.096618	baseline		3	13	0.246054	baseline	2	75	0.148773	lesion						3	13	0.144894	baseline		3	13	0.414324	baseline
										3	45	0.0640915	lesion	3	20	0.195458	baseline		3	14	0.100729	baseline	3	16	0.0979111	baseline		3	14	0.24874	baseline	2	76	0.151227	lesion						3	14	0.140451	baseline		3	14	0.406399	baseline
										3	46	0.0599801	lesion	3	21	0.199005	baseline		3	15	0.0959549	baseline	3	17	0.095557	baseline		3	15	0.247016	baseline	2	77	0.158654	lesion						3	15	0.138495	baseline		3	15	0.411406	baseline
										3	47	0.0627984	lesion	3	22	0.191512	baseline		3	16	0.0960212	baseline	3	18	0.0926061	baseline		3	16	0.246916	baseline	2	78	0.172281	lesion						3	16	0.141147	baseline		3	16	0.413893	baseline
										3	48	0.067374	lesion	3	23	0.201426	baseline		3	17	0.0941645	baseline	3	19	0.0913793	baseline		3	17	0.249569	baseline	2	79	0.174635	lesion						3	17	0.140584	baseline		3	17	0.41366	baseline
										3	49	0.0701923	lesion	3	24	0.190816	baseline		3	18	0.0887931	baseline	3	20	0.0906499	baseline		3	18	0.245027	baseline	2	80	0.17994	lesion						3	18	0.140484	baseline		3	18	0.405471	baseline
										3	50	0.0724801	lesion	3	25	0.196552	baseline		3	19	0.0888926	baseline	3	21	0.0918103	baseline		3	19	0.250597	baseline	2	81	0.194529	lesion						3	19	0.140517	baseline		3	19	0.404145	baseline
										3	51	0.0731101	lesion	3	26	0.19443	baseline		3	20	0.0875995	baseline	3	22	0.0877653	baseline		3	20	0.236969	baseline	2	82	0.193004	lesion						3	20	0.145458	baseline		3	20	0.409151	baseline
										3	52	0.0749005	lesion	3	27	0.199038	baseline		3	21	0.0799735	baseline	3	23	0.0872347	baseline		3	21	0.24317	baseline	2	83	0.20567	lesion						3	21	0.144894	baseline		3	21	0.406333	baseline
										3	53	0.0793767	lesion	3	28	0.19506	baseline		3	22	0.0884284	baseline	3	24	0.0895225	baseline		3	22	0.24065	baseline	2	84	0.199469	lesion						3	22	0.146552	baseline		3	22	0.401028	baseline
										3	54	0.0799072	lesion	3	29	0.194496	baseline		3	23	0.0815981	baseline	3	25	0.0870027	baseline		3	23	0.231565	baseline	2	85	0.210842	lesion						3	23	0.15368	baseline		3	23	0.394861	baseline
										3	55	0.0782493	lesion	3	30	0.191446	baseline		3	24	0.0839523	baseline	3	26	0.0829244	baseline		3	24	0.230537	baseline	2	86	0.226094	lesion						3	24	0.152023	baseline		3	24	0.406068	baseline
										3	56	0.0800398	lesion	3	31	0.189357	baseline		3	25	0.0836538	baseline	3	27	0.0919098	baseline		3	25	0.219231	baseline	2	87	0.226459	lesion						3	25	0.155769	baseline		3	25	0.398906	baseline
										3	57	0.0818634	lesion	3	32	0.193369	baseline		3	26	0.0843501	baseline	3	28	0.0891247	baseline		3	26	0.224271	baseline	2	88	0.227188	lesion						3	26	0.15368	baseline		3	26	0.40063	baseline
										3	58	0.0861074	lesion	3	33	0.196187	baseline		3	27	0.0807029	baseline	3	29	0.0903846	baseline		3	27	0.224834	baseline	2	89	0.218302	lesion						3	27	0.15746	baseline		3	27	0.400962	baseline
										3	59	0.0875663	lesion	3	34	0.200729	baseline		3	28	0.0827586	baseline	3	30	0.0856764	baseline		3	28	0.218866	baseline	2	90	0.231698	lesion						3	28	0.154841	baseline		3	28	0.399436	baseline
										3	60	0.0912798	lesion	3	35	0.201359	baseline		3	29	0.0824602	baseline	3	31	0.0921751	baseline		3	29	0.219098	baseline	2	91	0.217308	lesion						3	29	0.14632	baseline		3	29	0.390285	baseline
										4	0	0.103879	baseline	3	37	0.140053	lesion		3	31	0.0600464	lesion	3	32	0.0891578	baseline		3	31	0.129841	lesion	3	0	0.250962	baseline						3	32	0.157527	lesion		3	33	0.246187	lesion
										4	1	0.102619	baseline	3	38	0.103382	lesion		3	32	0.0537798	lesion	3	33	0.0910477	baseline		3	32	0.0981432	lesion	3	1	0.242142	baseline						3	33	0.142208	lesion		3	34	0.187036	lesion
										4	2	0.102387	baseline	3	39	0.0879973	lesion		3	33	0.0449934	lesion	3	34	0.0882626	baseline		3	33	0.0819629	lesion	3	2	0.236969	baseline						3	34	0.137168	lesion		3	35	0.155305	lesion
										4	3	0.106797	baseline	3	40	0.0749668	lesion		3	34	0.0422745	lesion	3	35	0.0892241	baseline		3	34	0.0737732	lesion	3	3	0.242772	baseline						3	35	0.135809	lesion		3	36	0.125033	lesion
										4	4	0.110444	baseline	3	41	0.065882	lesion		3	35	0.0476127	lesion	3	36	0.0900531	baseline		3	35	0.0682692	lesion	3	4	0.235245	baseline						3	36	0.12805	lesion		3	37	0.0977454	lesion
										4	5	0.113064	baseline	3	42	0.0596485	lesion		3	36	0.0507294	lesion	3	37	0.0969828	baseline		3	36	0.0600796	lesion	3	5	0.232527	baseline						3	37	0.123939	lesion		3	38	0.0880968	lesion
										4	6	0.112268	baseline	3	43	0.0575928	lesion		3	37	0.0486074	lesion	3	38	0.0918767	baseline		3	37	0.0522546	lesion	3	6	0.235975	baseline						3	38	0.124403	lesion		3	39	0.0738395	lesion
										4	7	0.112997	baseline	3	44	0.0594496	lesion		3	38	0.0558024	lesion	3	39	0.091313	baseline		3	38	0.0640584	lesion	3	7	0.234947	baseline						3	39	0.121817	lesion		3	40	0.0614721	lesion
										4	8	0.115153	baseline	3	45	0.0585875	lesion		3	39	0.0599469	lesion	3	40	0.0882626	baseline		3	39	0.069065	lesion	3	8	0.229675	baseline						3	40	0.125066	lesion		3	41	0.0605106	lesion
										4	9	0.120126	baseline	3	46	0.0693302	lesion		3	40	0.0654841	lesion	3	41	0.0891247	baseline		3	40	0.073309	lesion	3	9	0.227918	baseline						3	41	0.127619	lesion		3	42	0.0664456	lesion
										4	10	0.119496	baseline	3	47	0.0799403	lesion		3	41	0.0634947	lesion	3	42	0.0898873	baseline		3	41	0.0733422	lesion	3	10	0.221817	baseline						3	42	0.132228	lesion		3	43	0.0747016	lesion
										4	11	0.119032	baseline	3	48	0.0812666	lesion		3	42	0.0655836	lesion	3	43	0.0855438	baseline		3	42	0.0754973	lesion	3	11	0.218667	baseline						3	43	0.136406	lesion		3	44	0.0866711	lesion
										4	12	0.121651	baseline	3	49	0.0859748	lesion		3	43	0.0653183	lesion	3	44	0.0863395	baseline		3	43	0.0789125	lesion	3	12	0.22122	baseline						3	44	0.137964	lesion		3	45	0.0987401	lesion
										4	13	0.122878	baseline	3	50	0.0913462	lesion		3	44	0.0731764	lesion	3	46	0.0490385	lesion		3	44	0.0916777	lesion	3	13	0.220292	baseline						3	45	0.135776	lesion		3	46	0.107593	lesion
										4	14	0.124469	baseline	3	51	0.0989058	lesion		3	45	0.0748674	lesion	3	47	0.0439324	lesion		3	45	0.0892905	lesion	3	14	0.220259	baseline						3	46	0.143767	lesion		3	47	0.11943	lesion
										4	15	0.120723	baseline	3	52	0.105106	lesion		3	46	0.084317	lesion	3	48	0.0391247	lesion		3	46	0.114987	lesion	3	15	0.213428	baseline						3	47	0.150332	lesion		3	48	0.134251	lesion
										4	16	0.116313	baseline	3	53	0.111605	lesion		3	47	0.0825928	lesion	3	49	0.0380305	lesion		3	47	0.125962	lesion	3	16	0.216545	baseline						3	48	0.157228	lesion		3	49	0.150232	lesion
										4	17	0.113826	baseline	3	54	0.118667	lesion		3	48	0.0910477	lesion	3	50	0.0328912	lesion		3	48	0.132261	lesion	3	17	0.216214	baseline						3	49	0.163826	lesion		3	50	0.156863	lesion
										4	18	0.109516	baseline	3	55	0.113992	lesion		3	49	0.0897878	lesion	3	51	0.0316645	lesion		3	49	0.140683	lesion	3	18	0.218137	baseline						3	50	0.168667	lesion		3	51	0.171983	lesion
										4	19	0.111207	baseline	3	56	0.12132	lesion		3	50	0.100232	lesion	3	52	0.0332228	lesion		3	50	0.142905	lesion	3	19	0.216512	baseline						3	51	0.174138	lesion		3	52	0.186439	lesion
										4	20	0.115981	baseline	3	57	0.125862	lesion		3	51	0.100332	lesion	3	53	0.0359748	lesion		3	51	0.15809	lesion	3	20	0.21807	baseline						3	52	0.185643	lesion		3	53	0.203515	lesion
										4	21	0.11313	baseline	3	58	0.12868	lesion		3	52	0.108687	lesion	3	54	0.0413793	lesion		3	52	0.164622	lesion	3	21	0.214224	baseline						3	53	0.188528	lesion		3	54	0.226492	lesion
										4	22	0.114489	baseline	3	59	0.13508	lesion		3	53	0.111605	lesion	3	55	0.0437666	lesion		3	53	0.177255	lesion	3	22	0.210312	baseline						3	54	0.203282	lesion		3	55	0.238263	lesion
										4	23	0.110676	baseline	3	60	0.147049	lesion		3	54	0.118402	lesion	3	56	0.0500663	lesion		3	54	0.182228	lesion	3	23	0.205338	baseline						3	55	0.207328	lesion		3	56	0.261074	lesion
										4	25	0.0508289	lesion	3	61	0.158853	lesion		3	55	0.12311	lesion	3	57	0.0573939	lesion		3	55	0.196286	lesion	3	24	0.203581	baseline						3	56	0.212931	lesion		3	57	0.27069	lesion
										4	26	0.0388263	lesion	3	62	0.15998	lesion		3	56	0.120358	lesion	3	58	0.0647878	lesion		3	56	0.198674	lesion	3	25	0.203216	baseline						3	57	0.228481	lesion		3	58	0.278614	lesion
										4	27	0.0328912	lesion	3	63	0.169828	lesion		3	57	0.140683	lesion	3	59	0.0729443	lesion		3	57	0.200895	lesion	3	26	0.20431	baseline						3	58	0.226757	lesion		3	59	0.139821	lesion
										4	28	0.0290451	lesion	3	64	0.177586	lesion		3	58	0.142042	lesion	3	60	0.0827586	lesion		3	58	0.202719	lesion	3	27	0.198939	baseline						3	59	0.233886	lesion		3	60	0.303216	lesion
										4	29	0.0276194	lesion	3	65	0.186074	lesion		3	59	0.140484	lesion	3	61	0.0867706	lesion		3	59	0.214058	lesion	3	28	0.204244	baseline						3	60	0.248939	lesion		3	61	0.307361	lesion
										4	30	0.0253647	lesion	3	66	0.196121	lesion		3	60	0.142772	lesion	3	62	0.0942971	lesion		3	60	0.217905	lesion	3	29	0.198243	baseline						3	61	0.250365	lesion		3	62	0.325829	lesion
										4	31	0.0287467	lesion	3	67	0.215882	lesion		3	61	0.156001	lesion	3	63	0.101625	lesion		3	61	0.23571	lesion	3	30	0.193932	baseline						3	62	0.264357	lesion		3	63	0.346452	lesion
										4	32	0.0306034	lesion	3	68	0.214688	lesion		3	62	0.152354	lesion	3	64	0.11376	lesion		3	62	0.233554	lesion	3	31	0.190053	baseline						3	63	0.267706	lesion		3	64	0.361207	lesion
										4	33	0.0322613	lesion	3	69	0.215849	lesion		3	63	0.159151	lesion	3	65	0.118402	lesion		3	63	0.236737	lesion	3	32	0.199569	baseline						3	64	0.267275	lesion		3	65	0.357891	lesion
										4	34	0.0331897	lesion	3	70	0.238196	lesion		3	64	0.173044	lesion	3	66	0.134814	lesion		3	64	0.25557	lesion	3	33	0.193037	baseline						3	65	0.27805	lesion		3	66	0.366943	lesion
										4	35	0.0384284	lesion	3	71	0.23929	lesion		3	65	0.172049	lesion	3	67	0.133786	lesion		3	65	0.253382	lesion	3	34	0.195491	baseline						3	66	0.286903	lesion		3	67	0.383488	lesion
										4	36	0.0442308	lesion	3	72	0.256167	lesion		3	66	0.1625	lesion	3	68	0.140617	lesion		3	66	0.262301	lesion	3	35	0.205338	baseline						3	67	0.292573	lesion		3	68	0.409914	lesion
										4	37	0.046618	lesion	4	0	0.180438	baseline		3	67	0.169828	lesion	3	69	0.14748	lesion		3	67	0.245458	lesion	3	36	0.198707	baseline						3	68	0.297977	lesion		3	69	0.427653	lesion
										4	38	0.0473475	lesion	4	1	0.183654	baseline		3	68	0.165517	lesion	3	70	0.153249	lesion		3	68	0.255769	lesion	3	37	0.196883	baseline						3	69	0.306996	lesion		3	70	0.423972	lesion
										4	39	0.0552387	lesion	4	2	0.190418	baseline		3	69	0.175066	lesion	3	71	0.148309	lesion		3	69	0.263627	lesion	3	38	0.200232	baseline						3	70	0.309847	lesion		3	71	0.441545	lesion
										4	40	0.0572613	lesion	4	3	0.178349	baseline		3	70	0.178117	lesion	3	72	0.149005	lesion		3	70	0.255869	lesion	3	39	0.195656	baseline						3	71	0.317308	lesion		3	72	0.452487	lesion
										4	41	0.0630968	lesion	4	4	0.180007	baseline		3	71	0.170955	lesion	3	73	0.158156	lesion		3	71	0.275729	lesion	3	40	0.200066	baseline						3	72	0.322779	lesion		3	73	0.468733	lesion
										4	42	0.0699602	lesion	4	5	0.173508	baseline		3	72	0.171386	lesion	3	74	0.162931	lesion		3	72	0.253912	lesion	3	41	0.203349	baseline						3	73	0.320756	lesion		3	74	0.47626	lesion
										4	43	0.0677719	lesion	4	6	0.179609	baseline		3	73	0.17878	lesion	4	0	0.115517	baseline		3	73	0.271983	lesion	3	42	0.208256	baseline						3	74	0.325829	lesion		3	75	0.49884	lesion
										4	44	0.0675729	lesion	4	7	0.176857	baseline		3	74	0.183322	lesion	4	1	0.118004	baseline		3	74	0.280836	lesion	3	43	0.193568	baseline						3	75	0.329841	lesion		3	76	0.493733	lesion
										4	45	0.0714191	lesion	4	8	0.180438	baseline		3	75	0.175066	lesion	4	2	0.113959	baseline		3	75	0.264025	lesion	3	44	0.191048	baseline						3	76	0.341777	lesion		3	77	0.524536	lesion
										4	46	0.0733753	lesion	4	9	0.177818	baseline		4	0	0.0994032	baseline	4	3	0.114058	baseline		4	0	0.281034	baseline	3	47	0.113727	lesion						4	0	0.112964	baseline		4	0	0.434317	baseline
										4	47	0.0737069	lesion	4	10	0.172414	baseline		4	1	0.0985411	baseline	4	4	0.116313	baseline		4	1	0.283786	baseline	3	48	0.0847812	lesion						4	1	0.114788	baseline		4	1	0.4313	baseline
										4	48	0.078183	lesion	4	11	0.176525	baseline		4	2	0.100995	baseline	4	5	0.113329	baseline		4	2	0.278448	baseline	3	49	0.0686671	lesion						4	2	0.116379	baseline		4	2	0.414025	baseline
										4	49	0.0773873	lesion	4	12	0.177056	baseline		4	3	0.0974801	baseline	4	6	0.111572	baseline		4	3	0.27374	baseline	3	50	0.0574934	lesion						4	3	0.117407	baseline		4	3	0.411505	baseline
										4	50	0.0775531	lesion	4	13	0.183256	baseline		4	4	0.098508	baseline	4	7	0.115716	baseline		4	4	0.266711	baseline	3	51	0.0488064	lesion						4	4	0.116512	baseline		4	4	0.404609	baseline
										4	51	0.0791114	lesion	4	14	0.175796	baseline		4	5	0.101293	baseline	4	8	0.112931	baseline		4	5	0.267275	baseline	3	52	0.0405836	lesion						4	5	0.118103	baseline		4	5	0.41366	baseline
										4	52	0.0852454	lesion	4	15	0.177487	baseline		4	6	0.0987069	baseline	4	9	0.111373	baseline		4	6	0.258223	baseline	3	53	0.0392573	lesion						4	6	0.116877	baseline		4	6	0.421121	baseline
										4	53	0.0869032	lesion	4	16	0.177089	baseline		4	7	0.103415	baseline	4	10	0.110809	baseline		4	7	0.257725	baseline	3	54	0.0382626	lesion						4	7	0.121386	baseline		4	7	0.418932	baseline
										4	54	0.0861074	lesion	4	17	0.178316	baseline		4	8	0.109284	baseline	4	11	0.10315	baseline		4	8	0.258289	baseline	3	55	0.0403183	lesion						4	8	0.121519	baseline		4	8	0.420458	baseline
										4	55	0.0900862	lesion	4	18	0.169927	baseline		4	9	0.0934682	baseline	4	12	0.098939	baseline		4	9	0.261804	baseline	3	56	0.0432361	lesion						4	9	0.118137	baseline		4	9	0.420988	baseline
										4	56	0.0912467	lesion	4	19	0.174138	baseline		4	10	0.104708	baseline	4	13	0.101061	baseline		4	10	0.25116	baseline	3	57	0.0453249	lesion						4	10	0.114191	baseline		4	10	0.417042	baseline
										4	57	0.0915119	lesion	4	20	0.177619	baseline		4	11	0.105802	baseline	4	14	0.105504	baseline		4	11	0.263495	baseline	3	58	0.0443634	lesion						4	11	0.11996	baseline		4	11	0.409085	baseline
										4	58	0.0928382	lesion	4	21	0.169297	baseline		4	12	0.10378	baseline	4	15	0.0967838	baseline		4	12	0.258389	baseline	3	59	0.0491379	lesion						4	12	0.120093	baseline		4	12	0.407924	baseline
										4	59	0.0915119	lesion	4	22	0.168468	baseline		4	13	0.107725	baseline	4	16	0.0947281	baseline		4	13	0.258322	baseline	3	60	0.0543103	lesion						4	13	0.117672	baseline		4	13	0.413196	baseline
										4	60	0.0944297	lesion	4	23	0.176459	baseline		4	14	0.105073	baseline	4	17	0.095557	baseline		4	14	0.239556	baseline	3	61	0.0576592	lesion						4	14	0.117871	baseline		4	14	0.404542	baseline
										5	0	0.102023	baseline	4	24	0.17132	baseline		4	15	0.101525	baseline	4	18	0.101857	baseline		4	15	0.248011	baseline	3	62	0.0626658	lesion						4	15	0.115584	baseline		4	15	0.417308	baseline
										5	1	0.101592	baseline	4	25	0.169164	baseline		4	16	0.100796	baseline	4	19	0.0988727	baseline		4	16	0.249005	baseline	3	63	0.0636936	lesion						4	16	0.11187	baseline		4	16	0.409284	baseline
										5	2	0.10567	baseline	4	26	0.16618	baseline		4	17	0.101426	baseline	4	20	0.101293	baseline		4	17	0.259019	baseline	3	64	0.0673077	lesion						4	17	0.11555	baseline		4	17	0.407924	baseline
										5	3	0.106532	baseline	4	27	0.17006	baseline		4	18	0.0936008	baseline	4	21	0.0982759	baseline		4	18	0.244198	baseline	3	65	0.0737069	lesion						4	18	0.116943	baseline		4	18	0.404973	baseline
										5	4	0.108057	baseline	4	28	0.164721	baseline		4	19	0.0920424	baseline	4	22	0.0929377	baseline		4	19	0.253017	baseline	3	66	0.0761273	lesion						4	19	0.118767	baseline		4	19	0.404907	baseline
										5	5	0.113893	baseline	4	29	0.161008	baseline		4	20	0.0914125	baseline	4	23	0.0962202	baseline		4	20	0.245756	baseline	3	67	0.0808355	lesion						4	20	0.11681	baseline		4	20	0.405836	baseline
										5	6	0.11124	baseline	4	30	0.163528	baseline		4	21	0.0849801	baseline	4	24	0.0967507	baseline		4	21	0.248011	baseline	3	68	0.0876326	lesion						4	21	0.12132	baseline		4	21	0.40063	baseline
										5	7	0.115948	baseline	4	31	0.168501	baseline		4	22	0.0852454	baseline	4	25	0.096187	baseline		4	22	0.249138	baseline	3	69	0.0915119	lesion						4	22	0.119065	baseline		4	22	0.401658	baseline
										5	8	0.113992	baseline	4	32	0.167772	baseline		4	23	0.0854111	baseline	4	26	0.095756	baseline		4	23	0.244496	baseline	3	70	0.102586	lesion						4	23	0.117772	baseline		4	23	0.406267	baseline
										5	9	0.115219	baseline	4	33	0.165981	baseline		4	24	0.0844164	baseline	4	27	0.094496	baseline		4	24	0.237202	baseline	3	71	0.104344	lesion						4	24	0.123707	baseline		4	24	0.405836	baseline
										5	10	0.118269	baseline	4	34	0.164755	baseline		4	25	0.0791777	baseline	4	28	0.0911472	baseline		4	25	0.230504	baseline	3	72	0.113031	lesion						4	25	0.124635	baseline		4	25	0.409814	baseline
										5	11	0.116678	baseline	4	35	0.174271	baseline		4	26	0.0846485	baseline	4	29	0.0931366	baseline		4	26	0.239191	baseline	3	73	0.117175	lesion						4	26	0.122911	baseline		4	26	0.405968	baseline
										5	12	0.123574	baseline	4	37	0.121485	lesion		4	27	0.0858422	baseline	4	30	0.0953249	baseline		4	27	0.22815	baseline	3	74	0.128448	lesion						4	27	0.126658	baseline		4	27	0.39433	baseline
										5	13	0.124304	baseline	4	38	0.0904178	lesion		4	28	0.0890252	baseline	4	31	0.0956233	baseline		4	28	0.238362	baseline	3	75	0.133455	lesion						4	28	0.121519	baseline		4	28	0.39622	baseline
										5	14	0.123641	baseline	4	39	0.0760942	lesion		4	29	0.0904178	baseline	4	32	0.0948276	baseline		4	29	0.224337	baseline	3	76	0.135875	lesion						4	29	0.116313	baseline		4	29	0.404344	baseline
										5	15	0.11492	baseline	4	40	0.0706233	lesion		4	31	0.0621021	lesion	4	33	0.0932692	baseline		4	31	0.142706	lesion	3	77	0.150199	lesion						4	32	0.138097	lesion		4	33	0.262732	lesion
										5	16	0.109118	baseline	4	41	0.0617374	lesion		4	32	0.0542109	lesion	4	34	0.0918103	baseline		4	32	0.106598	lesion	3	78	0.153249	lesion						4	33	0.130172	lesion		4	34	0.20189	lesion
										5	17	0.115849	baseline	4	42	0.0569297	lesion		4	33	0.0485411	lesion	4	35	0.0966512	baseline		4	33	0.0927719	lesion	3	79	0.160477	lesion						4	34	0.121154	lesion		4	35	0.160444	lesion
										5	18	0.11313	baseline	4	43	0.054244	lesion		4	34	0.0506963	lesion	4	36	0.088561	baseline		4	34	0.0797414	lesion	3	80	0.163163	lesion						4	35	0.117938	lesion		4	36	0.140617	lesion
										5	19	0.114954	baseline	4	44	0.055305	lesion		4	35	0.0486737	lesion	4	37	0.0952586	baseline		4	35	0.0739721	lesion	3	81	0.171286	lesion						4	36	0.112964	lesion		4	37	0.112268	lesion
										5	20	0.11134	baseline	4	45	0.0601127	lesion		4	36	0.0471154	lesion	4	38	0.0910146	baseline		4	36	0.0677056	lesion	3	82	0.177188	lesion						4	37	0.110179	lesion		4	38	0.0966512	lesion
										5	21	0.116446	baseline	4	46	0.0665119	lesion		4	37	0.0532162	lesion	4	39	0.0934019	baseline		4	37	0.0574602	lesion	3	83	0.182394	lesion						4	38	0.108389	lesion		4	39	0.0795424	lesion
										5	22	0.112235	baseline	4	47	0.0716844	lesion		4	38	0.0583886	lesion	4	40	0.0856432	baseline		4	38	0.0649867	lesion	3	84	0.174138	lesion						4	39	0.112699	lesion		4	40	0.0742042	lesion
										5	23	0.114158	baseline	4	48	0.0775199	lesion		4	39	0.0638263	lesion	4	41	0.0849469	baseline		4	39	0.0703912	lesion	3	85	0.194098	lesion						4	40	0.111207	lesion		4	41	0.0754973	lesion
										5	25	0.0588528	lesion	4	49	0.0839191	lesion		4	40	0.0691645	lesion	4	42	0.0887599	baseline		4	40	0.0785146	lesion	3	86	0.190119	lesion						4	41	0.116877	lesion		4	42	0.081565	lesion
										5	26	0.0468501	lesion	4	50	0.0911141	lesion		4	41	0.0666777	lesion	4	43	0.0894231	baseline		4	41	0.0770889	lesion	3	87	0.19433	lesion						4	42	0.115451	lesion		4	43	0.0876326	lesion
										5	27	0.0347149	lesion	4	51	0.0988727	lesion		4	42	0.0689655	lesion	4	44	0.0929045	baseline		4	42	0.0848475	lesion	3	88	0.201492	lesion						4	43	0.118269	lesion		4	44	0.0982095	lesion
										5	28	0.0316976	lesion	4	52	0.10063	lesion		4	43	0.0671088	lesion	4	46	0.0509615	lesion		4	43	0.0911804	lesion	3	89	0.197679	lesion						4	44	0.127885	lesion		4	45	0.11313	lesion
										5	29	0.0282825	lesion	4	53	0.108389	lesion		4	44	0.0765252	lesion	4	47	0.0444297	lesion		4	44	0.102188	lesion	3	90	0.192407	lesion						4	45	0.126028	lesion		4	46	0.124237	lesion
										5	30	0.0271552	lesion	4	54	0.113097	lesion		4	45	0.077122	lesion	4	48	0.0380305	lesion		4	45	0.102818	lesion	3	91	0.192009	lesion						4	46	0.128747	lesion		4	47	0.128548	lesion
										5	31	0.0342838	lesion	4	55	0.115053	lesion		4	46	0.0872347	lesion	4	49	0.0354775	lesion		4	46	0.12679	lesion	4	0	0.219198	baseline						4	47	0.134251	lesion		4	48	0.150431	lesion
										5	32	0.0352454	lesion	4	56	0.117208	lesion		4	47	0.0888594	lesion	4	50	0.0335544	lesion		4	47	0.141479	lesion	4	1	0.214324	baseline						4	48	0.134847	lesion		4	49	0.164556	lesion
										5	33	0.0382958	lesion	4	57	0.116611	lesion		4	48	0.0947613	lesion	4	51	0.0331897	lesion		4	48	0.150663	lesion	4	2	0.214489	baseline						4	49	0.141214	lesion		4	50	0.180802	lesion
										5	34	0.0392573	lesion	4	58	0.128183	lesion		4	49	0.0959218	lesion	4	52	0.0343833	lesion		4	49	0.153382	lesion	4	3	0.217938	baseline						4	50	0.144198	lesion		4	51	0.19884	lesion
										5	35	0.0443302	lesion	4	59	0.131101	lesion		4	50	0.102255	lesion	4	53	0.0371021	lesion		4	50	0.16754	lesion	4	4	0.212168	baseline						4	51	0.15504	lesion		4	52	0.211903	lesion
										5	36	0.0512931	lesion	4	60	0.13435	lesion		4	51	0.10683	lesion	4	54	0.0405836	lesion		4	51	0.174834	lesion	4	5	0.21366	baseline						4	52	0.163495	lesion		4	53	0.222745	lesion
										5	37	0.0540782	lesion	4	61	0.142739	lesion		4	52	0.108455	lesion	4	55	0.0492374	lesion		4	52	0.190716	lesion	4	6	0.213263	baseline						4	53	0.16807	lesion		4	54	0.236107	lesion
										5	38	0.0562003	lesion	4	62	0.152188	lesion		4	53	0.110544	lesion	4	56	0.0529178	lesion		4	53	0.195822	lesion	4	7	0.211572	baseline						4	54	0.17563	lesion		4	55	0.263826	lesion
										5	39	0.0627984	lesion	4	63	0.155305	lesion		4	54	0.111903	lesion	4	57	0.0601459	lesion		4	54	0.201326	lesion	4	8	0.211107	baseline						4	55	0.177155	lesion		4	56	0.279808	lesion
										5	40	0.064622	lesion	4	64	0.158687	lesion		4	55	0.12563	lesion	4	58	0.0701592	lesion		4	55	0.219562	lesion	4	9	0.214589	baseline						4	56	0.191976	lesion		4	57	0.299768	lesion
										5	41	0.0712202	lesion	4	65	0.168269	lesion		4	56	0.124801	lesion	4	59	0.0748342	lesion		4	56	0.215285	lesion	4	10	0.207725	baseline						4	57	0.200199	lesion		4	58	0.305537	lesion
										5	42	0.0776525	lesion	4	66	0.188362	lesion		4	57	0.133654	lesion	4	60	0.0825265	lesion		4	57	0.227818	lesion	4	11	0.207294	baseline						4	58	0.200564	lesion		4	59	0.15819	lesion
										5	43	0.0756631	lesion	4	67	0.19937	lesion		4	58	0.139655	lesion	4	61	0.0916446	lesion		4	58	0.22626	lesion	4	12	0.204642	baseline						4	59	0.210013	lesion		4	60	0.330272	lesion
										5	44	0.0777188	lesion	4	68	0.203714	lesion		4	59	0.139755	lesion	4	62	0.10504	lesion		4	59	0.233521	lesion	4	13	0.204344	baseline						4	60	0.216678	lesion		4	61	0.332891	lesion
										5	45	0.0771883	lesion	4	69	0.209383	lesion		4	60	0.144529	lesion	4	63	0.112268	lesion		4	60	0.239224	lesion	4	14	0.19811	baseline						4	61	0.220822	lesion		4	62	0.363031	lesion
										5	46	0.0818634	lesion	4	70	0.219198	lesion		4	61	0.164158	lesion	4	64	0.117507	lesion		4	61	0.25441	lesion	4	15	0.192142	baseline						4	62	0.221419	lesion		4	63	0.37994	lesion
										5	47	0.0819629	lesion	4	71	0.223342	lesion		4	62	0.150431	lesion	4	65	0.129178	lesion		4	62	0.256101	lesion	4	16	0.196121	baseline						4	63	0.227023	lesion		4	64	0.393534	lesion
										5	48	0.083256	lesion	4	72	0.236572	lesion		4	63	0.169728	lesion	4	66	0.150729	lesion		4	63	0.258554	lesion	4	17	0.197281	baseline						4	64	0.238296	lesion		4	65	0.387633	lesion
										5	49	0.085179	lesion	5	0	0.181432	baseline		4	64	0.169662	lesion	4	67	0.149602	lesion		4	64	0.267772	lesion	4	18	0.19758	baseline						4	65	0.244032	lesion		4	66	0.405272	lesion
										5	50	0.0884947	lesion	5	1	0.179111	baseline		4	65	0.173707	lesion	4	68	0.148641	lesion		4	65	0.283588	lesion	4	19	0.199469	baseline						4	66	0.242772	lesion		4	67	0.410212	lesion
										5	51	0.0880305	lesion	5	2	0.186837	baseline		4	66	0.17132	lesion	4	69	0.149967	lesion		4	66	0.28508	lesion	4	20	0.198342	baseline						4	67	0.249403	lesion		4	68	0.445955	lesion
										5	52	0.0910809	lesion	5	3	0.181068	baseline		4	67	0.170955	lesion	4	70	0.154277	lesion		4	67	0.274105	lesion	4	21	0.194662	baseline						4	68	0.253249	lesion		4	69	0.454277	lesion
										5	53	0.0942308	lesion	5	4	0.178581	baseline		4	68	0.178747	lesion	4	71	0.15819	lesion		4	68	0.283156	lesion	4	22	0.188462	baseline						4	69	0.26071	lesion		4	70	0.470889	lesion
										5	54	0.0956233	lesion	5	5	0.175597	baseline		4	69	0.167009	lesion	4	72	0.163462	lesion		4	69	0.288097	lesion	4	23	0.188031	baseline						4	70	0.260113	lesion		4	71	0.475099	lesion
										5	55	0.0950597	lesion	5	6	0.175829	baseline		4	70	0.178647	lesion	4	73	0.16996	lesion		4	70	0.294529	lesion	4	24	0.190981	baseline						4	71	0.275464	lesion		4	72	0.484383	lesion
										5	56	0.0962202	lesion	5	7	0.181233	baseline		4	71	0.175696	lesion	4	74	0.167672	lesion		4	71	0.285743	lesion	4	25	0.186505	baseline						4	72	0.273077	lesion		4	73	0.509549	lesion
										5	57	0.0958886	lesion	5	8	0.180106	baseline		4	72	0.176989	lesion	5	0	0.0996684	baseline		4	72	0.295491	lesion	4	26	0.187765	baseline						4	73	0.27563	lesion		4	74	0.504443	lesion
										5	58	0.0989058	lesion	5	9	0.178548	baseline		4	73	0.170225	lesion	5	1	0.102719	baseline		4	73	0.294297	lesion	4	27	0.189125	baseline						4	74	0.276459	lesion		4	75	0.524768	lesion
										5	59	0.0988395	lesion	5	10	0.177354	baseline		4	74	0.19254	lesion	5	2	0.0992706	baseline		4	74	0.300895	lesion	4	28	0.190816	baseline						4	75	0.277918	lesion		4	76	0.51996	lesion
										5	60	0.0999337	lesion	5	11	0.17679	baseline		4	75	0.186903	lesion	5	3	0.104145	baseline		4	75	0.308919	lesion	4	29	0.183521	baseline						4	76	0.285676	lesion		4	77	0.536704	lesion
										6	0	0.108687	baseline	5	12	0.185809	baseline		5	0	0.106001	baseline	5	4	0.102023	baseline		5	0	0.274304	baseline	4	30	0.182958	baseline						5	0	0.127354	baseline		5	0	0.359118	baseline
										6	1	0.105736	baseline	5	13	0.184052	baseline		5	1	0.10557	baseline	5	5	0.104078	baseline		5	1	0.275895	baseline	4	31	0.177255	baseline						5	1	0.129277	baseline		5	1	0.348873	baseline
										6	2	0.105802	baseline	5	14	0.176194	baseline		5	2	0.106267	baseline	5	6	0.103415	baseline		5	2	0.277785	baseline	4	32	0.183621	baseline						5	2	0.129078	baseline		5	2	0.34695	baseline
										6	3	0.111671	baseline	5	15	0.176426	baseline		5	3	0.106698	baseline	5	7	0.099569	baseline		5	3	0.277188	baseline	4	33	0.180106	baseline						5	3	0.132858	baseline		5	3	0.348574	baseline
										6	4	0.112202	baseline	5	16	0.179741	baseline		5	4	0.102221	baseline	5	8	0.101691	baseline		5	4	0.276923	baseline	4	34	0.17815	baseline						5	4	0.128481	baseline		5	4	0.342175	baseline
										6	5	0.117208	baseline	5	17	0.172944	baseline		5	5	0.104277	baseline	5	9	0.0961207	baseline		5	5	0.271784	baseline	4	35	0.191015	baseline						5	5	0.131764	baseline		5	5	0.350796	baseline
										6	6	0.116645	baseline	5	18	0.173243	baseline		5	6	0.10179	baseline	5	10	0.103017	baseline		5	6	0.269065	baseline	4	36	0.188694	baseline						5	6	0.129045	baseline		5	6	0.347182	baseline
										6	7	0.118037	baseline	5	19	0.17742	baseline		5	7	0.109847	baseline	5	11	0.101127	baseline		5	7	0.266512	baseline	4	37	0.185577	baseline						5	7	0.133156	baseline		5	7	0.338163	baseline
										6	8	0.119927	baseline	5	20	0.177089	baseline		5	8	0.104509	baseline	5	12	0.0993037	baseline		5	8	0.265318	baseline	4	38	0.187135	baseline						5	8	0.128747	baseline		5	8	0.346054	baseline
										6	9	0.11565	baseline	5	21	0.166844	baseline		5	9	0.102918	baseline	5	13	0.0979443	baseline		5	9	0.266512	baseline	4	39	0.182825	baseline						5	9	0.12941	baseline		5	9	0.335046	baseline
										6	10	0.118601	baseline	5	22	0.169562	baseline		5	10	0.109682	baseline	5	14	0.0929045	baseline		5	10	0.255106	baseline	4	40	0.182692	baseline						5	10	0.130603	baseline		5	10	0.334483	baseline
										6	11	0.120093	baseline	5	23	0.167208	baseline		5	11	0.115285	baseline	5	15	0.0937334	baseline		5	11	0.270159	baseline	4	41	0.18057	baseline						5	11	0.131897	baseline		5	11	0.33382	baseline
										6	12	0.118601	baseline	5	24	0.163196	baseline		5	12	0.114191	baseline	5	16	0.0932692	baseline		5	12	0.271187	baseline	4	42	0.182792	baseline						5	12	0.128647	baseline		5	12	0.328813	baseline
										6	13	0.120524	baseline	5	25	0.170424	baseline		5	13	0.109184	baseline	5	17	0.0915451	baseline		5	13	0.246916	baseline	4	43	0.178415	baseline						5	13	0.128614	baseline		5	13	0.332095	baseline
										6	14	0.113627	baseline	5	26	0.169264	baseline		5	14	0.110212	baseline	5	18	0.0900862	baseline		5	14	0.249469	baseline	4	44	0.177155	baseline						5	14	0.126227	baseline		5	14	0.329277	baseline
										6	15	0.111572	baseline	5	27	0.163893	baseline		5	15	0.112401	baseline	5	19	0.0845159	baseline		5	15	0.249403	baseline	4	47	0.114092	lesion						5	15	0.127155	baseline		5	15	0.330106	baseline
										6	16	0.109416	baseline	5	28	0.165385	baseline		5	16	0.109184	baseline	5	20	0.0834881	baseline		5	16	0.261671	baseline	4	48	0.0812334	lesion						5	16	0.126326	baseline		5	16	0.333289	baseline
										6	17	0.109649	baseline	5	29	0.169828	baseline		5	17	0.100166	baseline	5	21	0.0880305	baseline		5	17	0.259682	baseline	4	49	0.0636936	lesion						5	17	0.128084	baseline		5	17	0.329808	baseline
										6	18	0.107493	baseline	5	30	0.160477	baseline		5	18	0.103084	baseline	5	22	0.0876326	baseline		5	18	0.252653	baseline	4	50	0.0517573	lesion						5	18	0.125729	baseline		5	18	0.330139	baseline
										6	19	0.108919	baseline	5	31	0.159251	baseline		5	19	0.102918	baseline	5	23	0.0851127	baseline		5	19	0.256432	baseline	4	51	0.0401194	lesion						5	19	0.123408	baseline		5	19	0.326426	baseline
										6	20	0.104973	baseline	5	32	0.158919	baseline		5	20	0.102619	baseline	5	24	0.0926393	baseline		5	20	0.263263	baseline	4	52	0.0377321	lesion						5	20	0.126426	baseline		5	20	0.322082	baseline
										6	21	0.104907	baseline	5	33	0.162102	baseline		5	21	0.0912135	baseline	5	25	0.0914125	baseline		5	21	0.258919	baseline	4	53	0.0364058	lesion						5	21	0.124668	baseline		5	21	0.323143	baseline
										6	22	0.107394	baseline	5	34	0.162036	baseline		5	22	0.0895225	baseline	5	26	0.089821	baseline		5	22	0.253979	baseline	4	54	0.0383952	lesion						5	22	0.12069	baseline		5	22	0.320458	baseline
										6	23	0.110544	baseline	5	35	0.165153	baseline		5	23	0.0911472	baseline	5	27	0.0910809	baseline		5	23	0.244463	baseline	4	55	0.0400199	lesion						5	23	0.124072	baseline		5	23	0.33561	baseline
										6	25	0.0665451	lesion	5	37	0.138163	lesion		5	24	0.0935345	baseline	5	28	0.0911141	baseline		5	24	0.248707	baseline	4	56	0.0426393	lesion						5	24	0.127586	baseline		5	24	0.337102	baseline
										6	26	0.0478448	lesion	5	38	0.107692	lesion		5	25	0.0837865	baseline	5	29	0.0883952	baseline		5	25	0.239788	baseline	4	57	0.0427387	lesion						5	25	0.130239	baseline		5	25	0.323508	baseline
										6	27	0.0420756	lesion	5	39	0.0921419	lesion		5	26	0.0885279	baseline	5	30	0.0945623	baseline		5	26	0.244198	baseline	4	58	0.0453912	lesion						5	26	0.127454	baseline		5	26	0.317905	baseline
										6	28	0.0343501	lesion	5	40	0.0682361	lesion		5	27	0.0918767	baseline	5	31	0.0896552	baseline		5	27	0.23372	baseline	4	59	0.0498342	lesion						5	27	0.129211	baseline		5	27	0.322513	baseline
										6	29	0.0333554	lesion	5	41	0.0708886	lesion		5	28	0.097248	baseline	5	32	0.087069	baseline		5	28	0.23624	baseline	4	60	0.0511605	lesion						5	28	0.127487	baseline		5	28	0.312467	baseline
										6	30	0.0334881	lesion	5	42	0.065882	lesion		5	29	0.0912798	baseline	5	33	0.0894231	baseline		5	29	0.230637	baseline	4	61	0.0556366	lesion						5	29	0.128946	baseline		5	29	0.309615	baseline
										6	31	0.0386273	lesion	5	43	0.0660146	lesion		5	31	0.0605769	lesion	5	34	0.0846154	baseline		5	31	0.147281	lesion	4	62	0.059317	lesion						5	32	0.15882	lesion		5	33	0.217606	lesion
										6	32	0.0404178	lesion	5	44	0.0701592	lesion		5	32	0.0554377	lesion	5	35	0.0840186	baseline		5	32	0.116777	lesion	4	63	0.0615385	lesion						5	33	0.146618	lesion		5	34	0.168037	lesion
										6	33	0.041744	lesion	5	45	0.0737732	lesion		5	33	0.0514257	lesion	5	36	0.0820623	baseline		5	33	0.101757	lesion	4	64	0.0647878	lesion						5	34	0.138196	lesion		5	35	0.12994	lesion
										6	34	0.0431034	lesion	5	46	0.0795093	lesion		5	34	0.0488727	lesion	5	37	0.0866379	baseline		5	34	0.0905172	lesion	4	65	0.0651525	lesion						5	35	0.13193	lesion		5	36	0.10693	lesion
										6	35	0.0493037	lesion	5	47	0.0880637	lesion		5	35	0.0515252	lesion	5	38	0.0838196	baseline		5	35	0.0784814	lesion	4	66	0.0676393	lesion						5	36	0.130471	lesion		5	37	0.0875995	lesion
										6	36	0.0540451	lesion	5	48	0.0888594	lesion		5	36	0.0553382	lesion	5	39	0.076061	baseline		5	36	0.0740716	lesion	4	67	0.0734085	lesion						5	37	0.119562	lesion		5	38	0.0756631	lesion
										6	37	0.0576923	lesion	5	49	0.0937997	lesion		5	37	0.0642573	lesion	5	40	0.0763263	baseline		5	37	0.0623674	lesion	4	68	0.0774867	lesion						5	38	0.12384	lesion		5	39	0.0673408	lesion
										6	38	0.0620358	lesion	5	50	0.106996	lesion		5	38	0.0678382	lesion	5	41	0.0780504	baseline		5	38	0.0735411	lesion	4	69	0.0829907	lesion						5	39	0.129775	lesion		5	40	0.0605438	lesion
										6	39	0.071618	lesion	5	51	0.107029	lesion		5	39	0.0675729	lesion	5	42	0.0774536	baseline		5	39	0.0779841	lesion	4	70	0.0898873	lesion						5	40	0.129277	lesion		5	41	0.0605438	lesion
										6	40	0.0740385	lesion	5	52	0.114655	lesion		5	40	0.0772215	lesion	5	43	0.0792772	baseline		5	40	0.0827918	lesion	4	71	0.0943966	lesion						5	41	0.133919	lesion		5	42	0.068004	lesion
										6	41	0.0773541	lesion	5	53	0.120623	lesion		5	41	0.0705902	lesion	5	44	0.0791777	baseline		5	41	0.088561	lesion	4	72	0.0982095	lesion						5	42	0.135378	lesion		5	43	0.0738727	lesion
										6	42	0.0831897	lesion	5	54	0.127321	lesion		5	42	0.0810345	lesion	5	46	0.0427056	lesion		5	42	0.0916114	lesion	4	73	0.101558	lesion						5	43	0.142241	lesion		5	44	0.0843501	lesion
										6	43	0.0843501	lesion	5	55	0.127321	lesion		5	43	0.0806366	lesion	5	47	0.0427387	lesion		5	43	0.104907	lesion	4	74	0.107029	lesion						5	44	0.147878	lesion		5	45	0.0937003	lesion
										6	44	0.0846154	lesion	5	56	0.130637	lesion		5	44	0.0859416	lesion	5	48	0.0318966	lesion		5	44	0.110212	lesion	4	75	0.115617	lesion						5	45	0.146286	lesion		5	46	0.105206	lesion
										6	45	0.0865053	lesion	5	57	0.128448	lesion		5	45	0.0937997	lesion	5	49	0.0333223	lesion		5	45	0.115418	lesion	4	76	0.114489	lesion						5	46	0.150829	lesion		5	47	0.115849	lesion
										6	46	0.088992	lesion	5	58	0.139158	lesion		5	46	0.0892241	lesion	5	50	0.0305703	lesion		5	46	0.134947	lesion	4	77	0.127851	lesion						5	47	0.159947	lesion		5	48	0.125232	lesion
										6	47	0.0892573	lesion	5	59	0.139523	lesion		5	47	0.0921751	lesion	5	51	0.0289456	lesion		5	47	0.148143	lesion	4	78	0.133455	lesion						5	48	0.15116	lesion		5	49	0.141578	lesion
										6	48	0.0943634	lesion	5	60	0.147646	lesion		5	48	0.0977785	lesion	5	52	0.0279841	lesion		5	48	0.158289	lesion	4	79	0.141611	lesion						5	49	0.163064	lesion		5	50	0.153912	lesion
										6	49	0.0947944	lesion	5	61	0.156366	lesion		5	49	0.104078	lesion	5	53	0.0319297	lesion		5	49	0.173243	lesion	4	80	0.1437	lesion						5	50	0.167241	lesion		5	51	0.169297	lesion
										6	50	0.0947944	lesion	5	62	0.158355	lesion		5	50	0.113229	lesion	5	54	0.0352454	lesion		5	50	0.179344	lesion	4	81	0.151028	lesion						5	51	0.171618	lesion		5	52	0.174038	lesion
										6	51	0.0978448	lesion	5	63	0.166711	lesion		5	51	0.11061	lesion	5	55	0.0399536	lesion		5	51	0.192838	lesion	4	82	0.155272	lesion						5	52	0.180206	lesion		5	53	0.191645	lesion
										6	52	0.0979111	lesion	5	64	0.179111	lesion		5	52	0.117076	lesion	5	56	0.045557	lesion		5	52	0.197314	lesion	4	83	0.154609	lesion						5	53	0.187865	lesion		5	54	0.195126	lesion
										6	53	0.0984416	lesion	5	65	0.184317	lesion		5	53	0.11681	lesion	5	57	0.0478448	lesion		5	53	0.219595	lesion	4	84	0.152454	lesion						5	54	0.199072	lesion		5	55	0.21492	lesion
										6	54	0.10504	lesion	5	66	0.190981	lesion		5	54	0.124436	lesion	5	58	0.0492374	lesion		5	54	0.219562	lesion	4	85	0.162798	lesion						5	55	0.210444	lesion		5	56	0.225431	lesion
										6	55	0.103614	lesion	5	67	0.200298	lesion		5	55	0.131664	lesion	5	59	0.0630637	lesion		5	55	0.227056	lesion	4	86	0.161572	lesion						5	56	0.212666	lesion		5	57	0.238992	lesion
										6	56	0.102686	lesion	5	68	0.217042	lesion		5	56	0.132527	lesion	5	60	0.0702918	lesion		5	56	0.254542	lesion	4	87	0.172911	lesion						5	57	0.216412	lesion		5	58	0.260013	lesion
										6	57	0.104808	lesion	5	69	0.222414	lesion		5	57	0.13992	lesion	5	61	0.0744363	lesion		5	57	0.245292	lesion	4	88	0.17069	lesion						5	58	0.23004	lesion		5	59	0.137964	lesion
										6	58	0.108985	lesion	5	70	0.235908	lesion		5	58	0.134019	lesion	5	62	0.0914456	lesion		5	58	0.239821	lesion	4	89	0.167076	lesion						5	59	0.230935	lesion		5	60	0.273375	lesion
										6	59	0.103249	lesion	5	71	0.256963	lesion		5	59	0.145424	lesion	5	63	0.0983753	lesion		5	59	0.263395	lesion	4	90	0.169496	lesion						5	60	0.237599	lesion		5	61	0.283919	lesion
										6	60	0.109582	lesion	5	72	0.263992	lesion		5	60	0.151923	lesion	5	64	0.108256	lesion		5	60	0.269065	lesion	4	91	0.170855	lesion						5	61	0.250928	lesion		5	62	0.302586	lesion
										7	0	0.114556	baseline	6	0	0.176525	baseline		5	61	0.166479	lesion	5	65	0.11555	lesion		5	61	0.271519	lesion	5	0	0.232361	baseline						5	62	0.25431	lesion		5	63	0.3187	lesion
										7	1	0.115219	baseline	6	1	0.17311	baseline		5	62	0.166611	lesion	5	66	0.126757	lesion		5	62	0.281598	lesion	5	1	0.216379	baseline						5	63	0.256101	lesion		5	64	0.32689	lesion
										7	2	0.116711	baseline	6	2	0.173806	baseline		5	63	0.166645	lesion	5	67	0.129244	lesion		5	63	0.27868	lesion	5	2	0.221021	baseline						5	64	0.263296	lesion		5	65	0.333256	lesion
										7	3	0.123475	baseline	6	3	0.171485	baseline		5	64	0.169297	lesion	5	68	0.13498	lesion		5	64	0.296983	lesion	5	3	0.222414	baseline						5	65	0.262401	lesion		5	66	0.343966	lesion
										7	4	0.120524	baseline	6	4	0.174072	baseline		5	65	0.180537	lesion	5	69	0.137434	lesion		5	65	0.297314	lesion	5	4	0.219363	baseline						5	66	0.262135	lesion		5	67	0.343402	lesion
										7	5	0.126857	baseline	6	5	0.172679	baseline		5	66	0.175796	lesion	5	70	0.141247	lesion		5	66	0.308322	lesion	5	5	0.223873	baseline						5	67	0.262334	lesion		5	68	0.374204	lesion
										7	6	0.124403	baseline	6	6	0.170656	baseline		5	67	0.184052	lesion	5	71	0.141645	lesion		5	67	0.296021	lesion	5	6	0.216446	baseline						5	68	0.270458	lesion		5	69	0.385245	lesion
										7	7	0.125531	baseline	6	7	0.173674	baseline		5	68	0.172414	lesion	5	72	0.152553	lesion		5	68	0.311804	lesion	5	7	0.216877	baseline						5	69	0.27563	lesion		5	70	0.390385	lesion
										7	8	0.127818	baseline	6	8	0.169231	baseline		5	69	0.17742	lesion	5	73	0.147646	lesion		5	69	0.310113	lesion	5	8	0.208156	baseline						5	70	0.287633	lesion		5	71	0.401691	lesion
										7	9	0.12689	baseline	6	9	0.166744	baseline		5	70	0.178349	lesion	5	74	0.15494	lesion		5	70	0.31061	lesion	5	9	0.21376	baseline						5	71	0.292009	lesion		5	72	0.399668	lesion
										7	10	0.125133	baseline	6	10	0.170027	baseline		5	71	0.177288	lesion	6	0	0.0940981	baseline		5	71	0.315948	lesion	5	10	0.212434	baseline						5	72	0.29937	lesion		5	73	0.42679	lesion
										7	11	0.128282	baseline	6	11	0.170259	baseline		5	72	0.182129	lesion	6	1	0.0970159	baseline		5	72	0.324867	lesion	5	11	0.213229	baseline						5	73	0.298442	lesion		5	74	0.420491	lesion
										7	12	0.132891	baseline	6	12	0.174901	baseline		5	73	0.173342	lesion	6	2	0.0948607	baseline		5	73	0.317175	lesion	5	12	0.207626	baseline						5	74	0.296088	lesion		5	75	0.444065	lesion
										7	13	0.126194	baseline	6	13	0.178316	baseline		5	74	0.188793	lesion	6	3	0.0981432	baseline		5	74	0.32437	lesion	5	13	0.198077	baseline						5	75	0.302619	lesion		5	76	0.443137	lesion
										7	14	0.124602	baseline	6	14	0.175298	baseline		5	75	0.188097	lesion	6	4	0.103216	baseline		5	75	0.328017	lesion	5	14	0.206631	baseline						5	76	0.305968	lesion		5	77	0.461969	lesion
										7	15	0.116877	baseline	6	15	0.172546	baseline		6	0	0.0916446	baseline	6	5	0.0993369	baseline		6	0	0.246651	baseline	5	15	0.200663	baseline						6	0	0.125	baseline		6	0	0.370557	baseline
										7	16	0.116114	baseline	6	16	0.166114	baseline		6	1	0.098939	baseline	6	6	0.100962	baseline		6	1	0.257328	baseline	5	16	0.205371	baseline						6	1	0.129344	baseline		6	1	0.365053	baseline
										7	17	0.119662	baseline	6	17	0.166877	baseline		6	2	0.0979775	baseline	6	7	0.106068	baseline		6	2	0.248475	baseline	5	17	0.203714	baseline						6	2	0.124469	baseline		6	2	0.352619	baseline
										7	18	0.114489	baseline	6	18	0.165915	baseline		6	3	0.0994695	baseline	6	8	0.108554	baseline		6	3	0.247347	baseline	5	18	0.201293	baseline						6	3	0.129045	baseline		6	3	0.353481	baseline
										7	19	0.109251	baseline	6	19	0.169363	baseline		6	4	0.0966512	baseline	6	9	0.103548	baseline		6	4	0.259416	baseline	5	19	0.200564	baseline						6	4	0.126857	baseline		6	4	0.35378	baseline
										7	20	0.107991	baseline	6	20	0.15809	baseline		6	5	0.101923	baseline	6	10	0.103017	baseline		6	5	0.242971	baseline	5	20	0.199337	baseline						6	5	0.12878	baseline		6	5	0.345922	baseline
										7	21	0.106897	baseline	6	21	0.158919	baseline		6	6	0.106366	baseline	6	11	0.101525	baseline		6	6	0.246419	baseline	5	21	0.197182	baseline						6	6	0.125962	baseline		6	6	0.343369	baseline
										7	22	0.115351	baseline	6	22	0.159184	baseline		6	7	0.108554	baseline	6	12	0.0947281	baseline		6	7	0.247977	baseline	5	22	0.198508	baseline						6	7	0.128515	baseline		6	7	0.345723	baseline
										7	23	0.121916	baseline	6	23	0.153548	baseline		6	8	0.10242	baseline	6	13	0.0937666	baseline		6	8	0.240186	baseline	5	23	0.196088	baseline						6	8	0.128349	baseline		6	8	0.342672	baseline
										7	25	0.0774536	lesion	6	24	0.15693	baseline		6	9	0.100763	baseline	6	14	0.100199	baseline		6	9	0.237699	baseline	5	24	0.19244	baseline						6	9	0.125962	baseline		6	9	0.342672	baseline
										7	26	0.0555703	lesion	6	25	0.157095	baseline		6	10	0.106233	baseline	6	15	0.092805	baseline		6	10	0.232891	baseline	5	25	0.192473	baseline						6	10	0.12994	baseline		6	10	0.332725	baseline
										7	27	0.0468501	lesion	6	26	0.154808	baseline		6	11	0.104907	baseline	6	16	0.0919761	baseline		6	11	0.24685	baseline	5	26	0.19758	baseline						6	11	0.129045	baseline		6	11	0.332427	baseline
										7	28	0.0388594	lesion	6	27	0.153581	baseline		6	12	0.109251	baseline	6	17	0.0883621	baseline		6	12	0.240617	baseline	5	27	0.195027	baseline						6	12	0.127918	baseline		6	12	0.333156	baseline
										7	29	0.0357427	lesion	6	28	0.148375	baseline		6	13	0.105405	baseline	6	18	0.0942971	baseline		6	13	0.236207	baseline	5	28	0.203647	baseline						6	13	0.12311	baseline		6	13	0.331134	baseline
										7	30	0.0340186	lesion	6	29	0.152487	baseline		6	14	0.111505	baseline	6	19	0.092374	baseline		6	14	0.232626	baseline	5	29	0.199005	baseline						6	14	0.119463	baseline		6	14	0.329907	baseline
										7	31	0.046618	lesion	6	30	0.147149	baseline		6	15	0.11134	baseline	6	20	0.0881631	baseline		6	15	0.236572	baseline	5	30	0.196916	baseline						6	15	0.118568	baseline		6	15	0.332825	baseline
										7	32	0.0454907	lesion	6	31	0.151293	baseline		6	16	0.107261	baseline	6	21	0.0866379	baseline		6	16	0.239357	baseline	5	31	0.196485	baseline						6	16	0.117175	baseline		6	16	0.336439	baseline
										7	33	0.0450597	lesion	6	32	0.155603	baseline		6	17	0.101857	baseline	6	22	0.0856432	baseline		6	17	0.246286	baseline	5	32	0.201625	baseline						6	17	0.114423	baseline		6	17	0.337898	baseline
										7	34	0.0475464	lesion	6	33	0.147779	baseline		6	18	0.107825	baseline	6	23	0.0877984	baseline		6	18	0.231664	baseline	5	33	0.194529	baseline						6	18	0.11134	baseline		6	18	0.340351	baseline
										7	35	0.0518568	lesion	6	34	0.148143	baseline		6	19	0.102023	baseline	6	24	0.090882	baseline		6	19	0.234085	baseline	5	34	0.192639	baseline						6	19	0.114556	baseline		6	19	0.338727	baseline
										7	36	0.058057	lesion	6	35	0.149337	baseline		6	20	0.0919098	baseline	6	25	0.0910146	baseline		6	20	0.236273	baseline	5	35	0.202785	baseline						6	20	0.113263	baseline		6	20	0.328382	baseline
										7	37	0.0642905	lesion	6	37	0.139954	lesion		6	21	0.0913462	baseline	6	26	0.0896552	baseline		6	21	0.233919	baseline	5	36	0.20063	baseline						6	21	0.116578	baseline		6	21	0.335411	baseline
										7	38	0.0665119	lesion	6	38	0.1	lesion		6	22	0.0899204	baseline	6	27	0.100497	baseline		6	22	0.235643	baseline	5	37	0.197646	baseline						6	22	0.109549	baseline		6	22	0.336936	baseline
										7	39	0.0792109	lesion	6	39	0.0900531	lesion		6	23	0.0946618	baseline	6	28	0.0970159	baseline		6	23	0.228084	baseline	5	38	0.196983	baseline						6	23	0.108256	baseline		6	23	0.333389	baseline
										7	40	0.0885279	lesion	6	40	0.0753316	lesion		6	24	0.0925729	baseline	6	29	0.0988064	baseline		6	24	0.230073	baseline	5	39	0.19002	baseline						6	24	0.112301	baseline		6	24	0.342871	baseline
										7	41	0.0859748	lesion	6	41	0.0727122	lesion		6	25	0.0918103	baseline	6	30	0.100862	baseline		6	25	0.222381	baseline	5	40	0.197049	baseline						6	25	0.117175	baseline		6	25	0.327619	baseline
										7	42	0.091744	lesion	6	42	0.0698607	lesion		6	26	0.0896883	baseline	6	31	0.100265	baseline		6	26	0.220192	baseline	5	41	0.192407	baseline						6	26	0.112633	baseline		6	26	0.329973	baseline
										7	43	0.0895889	lesion	6	43	0.0689655	lesion		6	27	0.0989058	baseline	6	32	0.0918103	baseline		6	27	0.227255	baseline	5	42	0.19685	baseline						6	27	0.110345	baseline		6	27	0.330603	baseline
										7	44	0.0939324	lesion	6	44	0.0684682	lesion		6	28	0.097248	baseline	6	33	0.0948276	baseline		6	28	0.2188	baseline	5	43	0.188694	baseline						6	28	0.10998	baseline		6	28	0.331167	baseline
										7	45	0.0949271	lesion	6	45	0.071618	lesion		6	29	0.0967175	baseline	6	34	0.0926724	baseline		6	29	0.215318	baseline	5	44	0.186472	baseline						6	29	0.112467	baseline		6	29	0.317241	baseline
										7	46	0.0955239	lesion	6	46	0.0770889	lesion		6	31	0.0611406	lesion	6	35	0.0865385	baseline		6	31	0.138793	lesion	5	47	0.127188	lesion						6	32	0.144927	lesion		6	33	0.235411	lesion
										7	47	0.096618	lesion	6	47	0.0835875	lesion		6	32	0.048508	lesion	6	36	0.0825928	baseline		6	32	0.116147	lesion	5	48	0.0964191	lesion						6	33	0.130007	lesion		6	34	0.187865	lesion
										7	48	0.10126	lesion	6	48	0.0907825	lesion		6	33	0.0482759	lesion	6	37	0.0895889	baseline		6	33	0.0982427	lesion	5	49	0.0727122	lesion						6	34	0.12374	lesion		6	35	0.14821	lesion
										7	49	0.103747	lesion	6	49	0.0956897	lesion		6	34	0.0503979	lesion	6	38	0.0839191	baseline		6	34	0.0887268	lesion	5	50	0.0637268	lesion						6	35	0.118667	lesion		6	36	0.121054	lesion
										7	50	0.104775	lesion	6	50	0.102885	lesion		6	35	0.0483422	lesion	6	39	0.0877984	baseline		6	35	0.0771883	lesion	5	51	0.0497016	lesion						6	36	0.113163	lesion		6	37	0.104775	lesion
										7	51	0.104145	lesion	6	51	0.108455	lesion		6	36	0.0541446	lesion	6	40	0.081565	baseline		6	36	0.0706565	lesion	5	52	0.0452918	lesion						6	37	0.111804	lesion		6	38	0.0881631	lesion
										7	52	0.103282	lesion	6	52	0.111439	lesion		6	37	0.0594164	lesion	6	41	0.0805371	baseline		6	37	0.0676393	lesion	5	53	0.0453912	lesion						6	38	0.114655	lesion		6	39	0.0762268	lesion
										7	53	0.108223	lesion	6	53	0.118369	lesion		6	38	0.0699602	lesion	6	42	0.0795424	baseline		6	38	0.0677387	lesion	5	54	0.0474138	lesion						6	39	0.117871	lesion		6	40	0.0730438	lesion
										7	54	0.111903	lesion	6	54	0.11933	lesion		6	39	0.0698607	lesion	6	43	0.0831565	baseline		6	39	0.0659151	lesion	5	55	0.0503647	lesion						6	40	0.116147	lesion		6	41	0.0742706	lesion
										7	55	0.110345	lesion	6	55	0.120093	lesion		6	40	0.0772878	lesion	6	44	0.0846154	baseline		6	40	0.0760279	lesion	5	56	0.0498011	lesion						6	41	0.125199	lesion		6	42	0.0787135	lesion
										7	56	0.115683	lesion	6	56	0.118999	lesion		6	41	0.0812997	lesion	6	46	0.0517905	lesion		6	41	0.0800729	lesion	5	57	0.0552387	lesion						6	42	0.127586	lesion		6	43	0.0865053	lesion
										7	57	0.109715	lesion	6	57	0.119131	lesion		6	42	0.0833554	lesion	6	47	0.0391247	lesion		6	42	0.0840186	lesion	5	58	0.0538793	lesion						6	43	0.134947	lesion		6	44	0.0944297	lesion
										7	58	0.109251	lesion	6	58	0.128448	lesion		6	43	0.0865053	lesion	6	48	0.0337533	lesion		6	43	0.0935676	lesion	5	59	0.0587533	lesion						6	44	0.139589	lesion		6	45	0.103581	lesion
										7	59	0.112732	lesion	6	59	0.133985	lesion		6	44	0.0942308	lesion	6	49	0.0315318	lesion		6	44	0.10809	lesion	5	60	0.0640584	lesion						6	45	0.138826	lesion		6	46	0.111903	lesion
										7	60	0.117473	lesion	6	60	0.139556	lesion		6	45	0.0927387	lesion	6	50	0.0290782	lesion		6	45	0.111771	lesion	5	61	0.0668435	lesion						6	46	0.143667	lesion		6	47	0.123011	lesion
										8	0	0.108521	baseline	6	61	0.144662	lesion		6	46	0.0938992	lesion	6	51	0.0287467	lesion		6	46	0.130239	lesion	5	62	0.0727785	lesion						6	47	0.14937	lesion		6	48	0.142241	lesion
										8	1	0.106399	baseline	6	62	0.150928	lesion		6	47	0.105869	lesion	6	52	0.0274204	lesion		6	47	0.137566	lesion	5	63	0.0716844	lesion						6	48	0.147414	lesion		6	49	0.152619	lesion
										8	2	0.107792	baseline	6	63	0.156366	lesion		6	48	0.111969	lesion	6	53	0.0314324	lesion		6	48	0.149337	lesion	5	64	0.0792772	lesion						6	49	0.156797	lesion		6	50	0.168004	lesion
										8	3	0.113395	baseline	6	64	0.163992	lesion		6	49	0.108588	lesion	6	54	0.0371021	lesion		6	49	0.153017	lesion	5	65	0.0818302	lesion						6	50	0.159582	lesion		6	51	0.174635	lesion
										8	4	0.115517	baseline	6	65	0.175099	lesion		6	50	0.125431	lesion	6	55	0.0459218	lesion		6	50	0.171519	lesion	5	66	0.0825265	lesion						6	51	0.167971	lesion		6	52	0.187732	lesion
										8	5	0.112566	baseline	6	66	0.182394	lesion		6	51	0.120855	lesion	6	56	0.0513926	lesion		6	51	0.183156	lesion	5	67	0.0885279	lesion						6	52	0.172911	lesion		6	53	0.199635	lesion
										8	6	0.113727	baseline	6	67	0.192275	lesion		6	52	0.125531	lesion	6	57	0.0503647	lesion		6	52	0.187533	lesion	5	68	0.0874005	lesion						6	53	0.176459	lesion		6	54	0.220391	lesion
										8	7	0.115882	baseline	6	68	0.202255	lesion		6	53	0.128581	lesion	6	58	0.0570955	lesion		6	53	0.205968	lesion	5	69	0.093435	lesion						6	54	0.188627	lesion		6	55	0.229907	lesion
										8	8	0.117407	baseline	6	69	0.211771	lesion		6	54	0.126028	lesion	6	59	0.0580902	lesion		6	54	0.224867	lesion	5	70	0.0980106	lesion						6	55	0.189058	lesion		6	56	0.245325	lesion
										8	9	0.112467	baseline	6	70	0.223176	lesion		6	55	0.135378	lesion	6	60	0.0701923	lesion		6	55	0.225962	lesion	5	71	0.100497	lesion						6	56	0.197414	lesion		6	57	0.261704	lesion
										8	10	0.114158	baseline	6	71	0.236969	lesion		6	56	0.146684	lesion	6	61	0.0796088	lesion		6	56	0.218833	lesion	5	72	0.10935	lesion						6	57	0.202785	lesion		6	58	0.285013	lesion
										8	11	0.118899	baseline	6	72	0.24118	lesion		6	57	0.149569	lesion	6	62	0.0850464	lesion		6	57	0.237865	lesion	5	73	0.113727	lesion						6	58	0.214688	lesion		6	59	0.162301	lesion
										8	12	0.117042	baseline	7	0	0.170358	baseline		6	58	0.154907	lesion	6	63	0.0900199	lesion		6	58	0.235444	lesion	5	74	0.123806	lesion						6	59	0.21061	lesion		6	60	0.294363	lesion
										8	13	0.111008	baseline	7	1	0.16618	baseline		6	59	0.16187	lesion	6	64	0.104675	lesion		6	59	0.239523	lesion	5	75	0.123475	lesion						6	60	0.220259	lesion		6	61	0.308687	lesion
										8	14	0.113395	baseline	7	2	0.171552	baseline		6	60	0.15494	lesion	6	65	0.11439	lesion		6	60	0.255603	lesion	5	76	0.133687	lesion						6	61	0.225796	lesion		6	62	0.320656	lesion
										8	15	0.113229	baseline	7	3	0.166214	baseline		6	61	0.166976	lesion	6	66	0.122812	lesion		6	61	0.27006	lesion	5	77	0.139191	lesion						6	62	0.232493	lesion		6	63	0.33624	lesion
										8	16	0.109483	baseline	7	4	0.166479	baseline		6	62	0.174702	lesion	6	67	0.133919	lesion		6	62	0.272082	lesion	5	78	0.140849	lesion						6	63	0.230371	lesion		6	64	0.354045	lesion
										8	17	0.114191	baseline	7	5	0.169397	baseline		6	63	0.172977	lesion	6	68	0.127487	lesion		6	63	0.287997	lesion	5	79	0.152089	lesion						6	64	0.234284	lesion		6	65	0.362168	lesion
										8	18	0.106532	baseline	7	6	0.165948	baseline		6	64	0.172281	lesion	6	69	0.134814	lesion		6	64	0.28866	lesion	5	80	0.153879	lesion						6	65	0.23561	lesion		6	66	0.36817	lesion
										8	19	0.109151	baseline	7	7	0.173309	baseline		6	65	0.181499	lesion	6	70	0.137765	lesion		6	65	0.287699	lesion	5	81	0.163528	lesion						6	66	0.237566	lesion		6	67	0.362666	lesion
										8	20	0.103282	baseline	7	8	0.17006	baseline		6	66	0.170922	lesion	6	71	0.148873	lesion		6	66	0.294728	lesion	5	82	0.164688	lesion						6	67	0.240683	lesion		6	68	0.388627	lesion
										8	21	0.105836	baseline	7	9	0.170424	baseline		6	67	0.191015	lesion	6	72	0.145855	lesion		6	67	0.281797	lesion	5	83	0.165816	lesion						6	68	0.244662	lesion		6	69	0.403581	lesion
										8	22	0.109715	baseline	7	10	0.167374	baseline		6	68	0.1812	lesion	6	73	0.154443	lesion		6	68	0.292341	lesion	5	84	0.170027	lesion						6	69	0.245458	lesion		6	70	0.418004	lesion
										8	23	0.111969	baseline	7	11	0.172977	baseline		6	69	0.181963	lesion	6	74	0.159019	lesion		6	69	0.302255	lesion	5	85	0.173707	lesion						6	70	0.256764	lesion		6	71	0.418866	lesion
										8	25	0.0762931	lesion	7	12	0.173906	baseline		6	70	0.186737	lesion	7	0	0.0746353	baseline		6	70	0.309847	lesion	5	86	0.185378	lesion						6	71	0.256134	lesion		6	72	0.415517	lesion
										8	26	0.052752	lesion	7	13	0.171684	baseline		6	71	0.189523	lesion	7	1	0.0818966	baseline		6	71	0.314058	lesion	5	87	0.184184	lesion						6	72	0.262798	lesion		6	73	0.444297	lesion
										8	27	0.0422414	lesion	7	14	0.16744	baseline		6	72	0.192905	lesion	7	2	0.0815318	baseline		6	72	0.300729	lesion	5	88	0.187633	lesion						6	73	0.266943	lesion		6	74	0.444397	lesion
										8	28	0.0352785	lesion	7	15	0.166313	baseline		6	73	0.18183	lesion	7	3	0.0812334	baseline		6	73	0.309416	lesion	5	89	0.186174	lesion						6	74	0.269629	lesion		6	75	0.454973	lesion
										8	29	0.0335212	lesion	7	16	0.164191	baseline		6	74	0.195391	lesion	7	4	0.0830902	baseline		6	74	0.317042	lesion	5	90	0.188893	lesion						6	75	0.267241	lesion		6	76	0.464423	lesion
										8	30	0.0321618	lesion	7	17	0.168236	baseline		6	75	0.190948	lesion	7	5	0.0807692	baseline		6	75	0.299602	lesion	5	91	0.18183	lesion						6	76	0.273309	lesion		6	77	0.487533	lesion
										8	31	0.0388926	lesion	7	18	0.167374	baseline		7	0	0.0856432	baseline	7	6	0.0859085	baseline		7	0	0.233123	baseline	6	0	0.232991	baseline						7	0	0.128515	baseline		7	0	0.370988	baseline
										8	32	0.0419761	lesion	7	19	0.162467	baseline		7	1	0.0963528	baseline	7	7	0.0875663	baseline		7	1	0.236903	baseline	6	1	0.22384	baseline						7	1	0.133057	baseline		7	1	0.36691	baseline
										8	33	0.0475796	lesion	7	20	0.160212	baseline		7	2	0.0982427	baseline	7	8	0.0894562	baseline		7	2	0.222878	baseline	6	2	0.220889	baseline						7	2	0.129509	baseline		7	2	0.359881	baseline
										8	34	0.0466844	lesion	7	21	0.15189	baseline		7	3	0.0972149	baseline	7	9	0.0833886	baseline		7	3	0.22059	baseline	6	3	0.224304	baseline						7	3	0.132493	baseline		7	3	0.356996	baseline
										8	35	0.0511605	lesion	7	22	0.149005	baseline		7	4	0.0959549	baseline	7	10	0.0824602	baseline		7	4	0.228481	baseline	6	4	0.213859	baseline						7	4	0.136903	baseline		7	4	0.350365	baseline
										8	36	0.0574602	lesion	7	23	0.146651	baseline		7	5	0.10126	baseline	7	11	0.0897215	baseline		7	5	0.224105	baseline	6	5	0.225663	baseline						7	5	0.136273	baseline		7	5	0.344894	baseline
										8	37	0.0604775	lesion	7	24	0.148375	baseline		7	6	0.0978448	baseline	7	12	0.0810013	baseline		7	6	0.223873	baseline	6	6	0.212401	baseline						7	6	0.134052	baseline		7	6	0.338926	baseline
										8	38	0.0650862	lesion	7	25	0.146585	baseline		7	7	0.104211	baseline	7	13	0.0870358	baseline		7	7	0.222845	baseline	6	7	0.216015	baseline						7	7	0.131233	baseline		7	7	0.339556	baseline
										8	39	0.07437	lesion	7	26	0.141214	baseline		7	8	0.101459	baseline	7	14	0.0844164	baseline		7	8	0.214721	baseline	6	8	0.214622	baseline						7	8	0.135013	baseline		7	8	0.345723	baseline
										8	40	0.0768568	lesion	7	27	0.14002	baseline		7	9	0.103813	baseline	7	15	0.083687	baseline		7	9	0.217838	baseline	6	9	0.208223	baseline						7	9	0.128813	baseline		7	9	0.345922	baseline
										8	41	0.0800729	lesion	7	28	0.137898	baseline		7	10	0.106466	baseline	7	16	0.0801393	baseline		7	10	0.219761	baseline	6	10	0.205902	baseline						7	10	0.130272	baseline		7	10	0.335842	baseline
										8	42	0.083687	lesion	7	29	0.146585	baseline		7	11	0.103216	baseline	7	17	0.0758621	baseline		7	11	0.22069	baseline	6	11	0.214324	baseline						7	11	0.126492	baseline		7	11	0.330902	baseline
										8	43	0.0836207	lesion	7	30	0.141976	baseline		7	12	0.106466	baseline	7	18	0.0804377	baseline		7	12	0.217573	baseline	6	12	0.210511	baseline						7	12	0.123707	baseline		7	12	0.338395	baseline
										8	44	0.0846154	lesion	7	31	0.144198	baseline		7	13	0.105172	baseline	7	19	0.0771883	baseline		7	13	0.207095	baseline	6	13	0.203481	baseline						7	13	0.124735	baseline		7	13	0.327255	baseline
										8	45	0.0852454	lesion	7	32	0.140053	baseline		7	14	0.106963	baseline	7	20	0.0725796	baseline		7	14	0.214721	baseline	6	14	0.200995	baseline						7	14	0.122248	baseline		7	14	0.34181	baseline
										8	46	0.0904841	lesion	7	33	0.140086	baseline		7	15	0.0993037	baseline	7	21	0.0800066	baseline		7	15	0.205603	baseline	6	15	0.201724	baseline						7	15	0.123442	baseline		7	15	0.331598	baseline
										8	47	0.0854775	lesion	7	34	0.146651	baseline		7	16	0.096817	baseline	7	22	0.0738064	baseline		7	16	0.214224	baseline	6	16	0.201923	baseline						7	16	0.118966	baseline		7	16	0.336704	baseline
										8	48	0.0912798	lesion	7	35	0.144164	baseline		7	17	0.0947281	baseline	7	23	0.0810013	baseline		7	17	0.218999	baseline	6	17	0.204708	baseline						7	17	0.117706	baseline		7	17	0.33992	baseline
										8	49	0.0918103	lesion	7	37	0.130405	lesion		7	18	0.0947944	baseline	7	24	0.0835212	baseline		7	18	0.212334	baseline	6	18	0.204973	baseline						7	18	0.117639	baseline		7	18	0.335577	baseline
										8	50	0.0897878	lesion	7	38	0.0953912	lesion		7	19	0.0968501	baseline	7	25	0.082195	baseline		7	19	0.214887	baseline	6	19	0.203117	baseline						7	19	0.112832	baseline		7	19	0.337334	baseline
										8	51	0.0948939	lesion	7	39	0.0810345	lesion		7	20	0.0911141	baseline	7	26	0.0796088	baseline		7	20	0.217042	baseline	6	20	0.202918	baseline						7	20	0.115451	baseline		7	20	0.337798	baseline
										8	52	0.0939987	lesion	7	40	0.0725796	lesion		7	21	0.087931	baseline	7	27	0.0818634	baseline		7	21	0.210875	baseline	6	21	0.197679	baseline						7	21	0.114125	baseline		7	21	0.340584	baseline
										8	53	0.0961538	lesion	7	41	0.0710544	lesion		7	22	0.0875332	baseline	7	28	0.0911804	baseline		7	22	0.207162	baseline	6	22	0.203349	baseline						7	22	0.113959	baseline		7	22	0.337367	baseline
										8	54	0.0967838	lesion	7	42	0.0697944	lesion		7	23	0.0904178	baseline	7	29	0.0911141	baseline		7	23	0.205371	baseline	6	23	0.197944	baseline						7	23	0.109151	baseline		7	23	0.353017	baseline
										8	55	0.101359	lesion	7	43	0.0666446	lesion		7	24	0.0908488	baseline	7	30	0.0920756	baseline		7	24	0.20683	baseline	6	24	0.201956	baseline						7	24	0.110643	baseline		7	24	0.347447	baseline
										8	56	0.101326	lesion	7	44	0.0665782	lesion		7	25	0.0913793	baseline	7	31	0.0901857	baseline		7	25	0.199403	baseline	6	25	0.199901	baseline						7	25	0.112102	baseline		7	25	0.345225	baseline
										8	57	0.0980438	lesion	7	45	0.0702918	lesion		7	26	0.0929377	baseline	7	32	0.086439	baseline		7	26	0.205471	baseline	6	26	0.200099	baseline						7	26	0.115252	baseline		7	26	0.339854	baseline
										8	58	0.104377	lesion	7	46	0.0767573	lesion		7	27	0.0999005	baseline	7	33	0.0867374	baseline		7	27	0.197215	baseline	6	27	0.214224	baseline						7	27	0.115484	baseline		7	27	0.339257	baseline
										8	59	0.103879	lesion	7	47	0.0812003	lesion		7	28	0.0932361	baseline	7	34	0.087931	baseline		7	28	0.203017	baseline	6	28	0.206897	baseline						7	28	0.106664	baseline		7	28	0.343302	baseline
										8	60	0.107328	lesion	7	48	0.0908156	lesion		7	29	0.0974469	baseline	7	35	0.080935	baseline		7	29	0.196253	baseline	6	29	0.211903	baseline						7	29	0.10441	baseline		7	29	0.331267	baseline
														7	49	0.0947281	lesion		7	31	0.0530836	lesion	7	36	0.0775199	baseline		7	31	0.129609	lesion	6	30	0.208853	baseline						7	32	0.147911	lesion		7	33	0.249901	lesion
														7	50	0.102752	lesion		7	32	0.0509615	lesion	7	37	0.0766247	baseline		7	32	0.102851	lesion	6	31	0.201459	baseline						7	33	0.133488	lesion		7	34	0.205139	lesion
														7	51	0.105272	lesion		7	33	0.0458886	lesion	7	38	0.0768899	baseline		7	33	0.0858753	lesion	6	32	0.205902	baseline						7	34	0.13067	lesion		7	35	0.164622	lesion
														7	52	0.106499	lesion		7	34	0.0506631	lesion	7	39	0.0785809	baseline		7	34	0.0794761	lesion	6	33	0.205769	baseline						7	35	0.118966	lesion		7	36	0.129244	lesion
														7	53	0.114887	lesion		7	35	0.0532493	lesion	7	40	0.0820955	baseline		7	35	0.0725796	lesion	6	34	0.203747	baseline						7	36	0.117275	lesion		7	37	0.107394	lesion
														7	54	0.105869	lesion		7	36	0.0481764	lesion	7	41	0.0779178	baseline		7	36	0.0602122	lesion	6	35	0.211439	baseline						7	37	0.119032	lesion		7	38	0.100066	lesion
														7	55	0.119164	lesion		7	37	0.0625663	lesion	7	42	0.077752	baseline		7	37	0.0540782	lesion	6	36	0.211406	baseline						7	38	0.121088	lesion		7	39	0.0865385	lesion
														7	56	0.122944	lesion		7	38	0.0680371	lesion	7	43	0.0757294	baseline		7	38	0.056366	lesion	6	37	0.209715	baseline						7	39	0.122447	lesion		7	40	0.0813329	lesion
														7	57	0.123309	lesion		7	39	0.0697281	lesion	7	44	0.0754973	baseline		7	39	0.0659151	lesion	6	38	0.202818	baseline						7	40	0.124569	lesion		7	41	0.0807361	lesion
														7	58	0.129642	lesion		7	40	0.0775199	lesion	7	46	0.0421751	lesion		7	40	0.0662135	lesion	6	39	0.200332	baseline						7	41	0.132427	lesion		7	42	0.0871353	lesion
														7	59	0.1313	lesion		7	41	0.0785809	lesion	7	47	0.0355769	lesion		7	41	0.0715186	lesion	6	40	0.20504	baseline						7	42	0.138793	lesion		7	43	0.0922745	lesion
														7	60	0.132626	lesion		7	42	0.0817308	lesion	7	48	0.0289125	lesion		7	42	0.0778183	lesion	6	41	0.202089	baseline						7	43	0.145225	lesion		7	44	0.101923	lesion
														7	61	0.146485	lesion		7	43	0.0831565	lesion	7	49	0.0288462	lesion		7	43	0.085809	lesion	6	42	0.201028	baseline						7	44	0.147347	lesion		7	45	0.117076	lesion
														7	62	0.148773	lesion		7	44	0.0996021	lesion	7	50	0.0261936	lesion		7	44	0.093634	lesion	6	43	0.194562	baseline						7	45	0.150696	lesion		7	46	0.121054	lesion
														7	63	0.151227	lesion		7	45	0.0988727	lesion	7	51	0.0264589	lesion		7	45	0.101393	lesion	6	44	0.192076	baseline						7	46	0.159118	lesion		7	47	0.13435	lesion
														7	64	0.166512	lesion		7	46	0.105139	lesion	7	52	0.0283156	lesion		7	46	0.108156	lesion	6	47	0.131267	lesion						7	47	0.162865	lesion		7	48	0.154078	lesion
														7	65	0.169231	lesion		7	47	0.106897	lesion	7	53	0.0299403	lesion		7	47	0.125033	lesion	6	48	0.105637	lesion						7	48	0.158389	lesion		7	49	0.162168	lesion
														7	66	0.172347	lesion		7	48	0.107991	lesion	7	54	0.0332228	lesion		7	48	0.129576	lesion	6	49	0.0822944	lesion						7	49	0.175531	lesion		7	50	0.174138	lesion
														7	67	0.184748	lesion		7	49	0.119065	lesion	7	55	0.038561	lesion		7	49	0.134416	lesion	6	50	0.0681366	lesion						7	50	0.17626	lesion		7	51	0.185643	lesion
														7	68	0.19433	lesion		7	50	0.116877	lesion	7	56	0.0424735	lesion		7	50	0.143336	lesion	6	51	0.0568634	lesion						7	51	0.179609	lesion		7	52	0.201028	lesion
														7	69	0.20189	lesion		7	51	0.127818	lesion	7	57	0.0465186	lesion		7	51	0.15189	lesion	6	52	0.0526525	lesion						7	52	0.183223	lesion		7	53	0.211439	lesion
														7	70	0.212865	lesion		7	52	0.133024	lesion	7	58	0.0484748	lesion		7	52	0.160743	lesion	6	53	0.0548408	lesion						7	53	0.189025	lesion		7	54	0.224934	lesion
														7	71	0.221883	lesion		7	53	0.138395	lesion	7	59	0.0546088	lesion		7	53	0.18939	lesion	6	54	0.0546088	lesion						7	54	0.201326	lesion		7	55	0.239423	lesion
														7	72	0.232924	lesion		7	54	0.144496	lesion	7	60	0.0600796	lesion		7	54	0.208621	lesion	6	55	0.0583554	lesion						7	55	0.200895	lesion		7	56	0.256466	lesion
														8	0	0.163031	baseline		7	55	0.137367	lesion	7	61	0.0676724	lesion		7	55	0.212765	lesion	6	56	0.0620027	lesion						7	56	0.210046	lesion		7	57	0.285908	lesion
														8	1	0.16134	baseline		7	56	0.15494	lesion	7	62	0.0769894	lesion		7	56	0.206068	lesion	6	57	0.0674403	lesion						7	57	0.21754	lesion		7	58	0.300166	lesion
														8	2	0.158554	baseline		7	57	0.157294	lesion	7	63	0.0855106	lesion		7	57	0.210842	lesion	6	58	0.0695623	lesion						7	58	0.21691	lesion		7	59	0.174271	lesion
														8	3	0.159383	baseline		7	58	0.148342	lesion	7	64	0.0923408	lesion		7	58	0.233985	lesion	6	59	0.0736074	lesion						7	59	0.220889	lesion		7	60	0.306167	lesion
														8	4	0.157825	baseline		7	59	0.152454	lesion	7	65	0.102321	lesion		7	59	0.229045	lesion	6	60	0.0807029	lesion						7	60	0.227653	lesion		7	61	0.322878	lesion
														8	5	0.164655	baseline		7	60	0.166844	lesion	7	66	0.113462	lesion		7	60	0.234317	lesion	6	61	0.0812334	lesion						7	61	0.237997	lesion		7	62	0.327553	lesion
														8	6	0.165617	baseline		7	61	0.177188	lesion	7	67	0.111804	lesion		7	61	0.246088	lesion	6	62	0.0852122	lesion						7	62	0.237931	lesion		7	63	0.360378	lesion
														8	7	0.161207	baseline		7	62	0.17563	lesion	7	68	0.116081	lesion		7	62	0.254609	lesion	6	63	0.0890584	lesion						7	63	0.241744	lesion		7	64	0.375464	lesion
														8	8	0.159715	baseline		7	63	0.175995	lesion	7	69	0.116313	lesion		7	63	0.265849	lesion	6	64	0.096187	lesion						7	64	0.240385	lesion		7	65	0.381001	lesion
														8	9	0.162997	baseline		7	64	0.184416	lesion	7	70	0.126492	lesion		7	64	0.264854	lesion	6	65	0.0931366	lesion						7	65	0.242308	lesion		7	66	0.374867	lesion
														8	10	0.159881	baseline		7	65	0.175497	lesion	7	71	0.127984	lesion		7	65	0.265716	lesion	6	66	0.0966844	lesion						7	66	0.243501	lesion		7	67	0.386837	lesion
														8	11	0.158057	baseline		7	66	0.179078	lesion	7	72	0.127785	lesion		7	66	0.269264	lesion	6	67	0.102818	lesion						7	67	0.249171	lesion		7	68	0.404775	lesion
														8	12	0.162334	baseline		7	67	0.192042	lesion	7	73	0.139954	lesion		7	67	0.248541	lesion	6	68	0.102354	lesion						7	68	0.248641	lesion		7	69	0.421684	lesion
														8	13	0.161306	baseline		7	68	0.186804	lesion	7	74	0.142308	lesion		7	68	0.286837	lesion	6	69	0.110212	lesion						7	69	0.255802	lesion		7	70	0.424536	lesion
														8	14	0.154675	baseline		7	69	0.185444	lesion	8	0	0.065882	baseline		7	69	0.277686	lesion	6	70	0.115981	lesion						7	70	0.26134	lesion		7	71	0.438097	lesion
														8	15	0.15315	baseline		7	70	0.191943	lesion	8	1	0.0767905	baseline		7	70	0.29002	lesion	6	71	0.124072	lesion						7	71	0.264655	lesion		7	72	0.445623	lesion
														8	16	0.156167	baseline		7	71	0.189092	lesion	8	2	0.0696286	baseline		7	71	0.28571	lesion	6	72	0.121121	lesion						7	72	0.265981	lesion		7	73	0.456167	lesion
														8	17	0.154476	baseline		7	72	0.182328	lesion	8	3	0.0743369	baseline		7	72	0.282958	lesion	6	73	0.127619	lesion						7	73	0.271154	lesion		7	74	0.452122	lesion
														8	18	0.151359	baseline		7	73	0.190584	lesion	8	4	0.0731432	baseline		7	73	0.284085	lesion	6	74	0.131366	lesion						7	74	0.275597	lesion		7	75	0.476658	lesion
														8	19	0.144562	baseline		7	74	0.201293	lesion	8	5	0.0714523	baseline		7	74	0.287036	lesion	6	75	0.14254	lesion						7	75	0.275099	lesion		7	76	0.469662	lesion
														8	20	0.141379	baseline		7	75	0.191777	lesion	8	6	0.0731432	baseline		7	75	0.290318	lesion	6	76	0.145988	lesion						7	76	0.274834	lesion		7	77	0.502752	lesion
														8	21	0.142971	baseline		8	0	0.081565	baseline	8	7	0.0753979	baseline		8	0	0.238926	baseline	6	77	0.16134	lesion						8	0	0.126194	baseline		8	0	0.312633	baseline
														8	22	0.142109	baseline		8	1	0.0930371	baseline	8	8	0.0719828	baseline		8	1	0.244562	baseline	6	78	0.160676	lesion						8	1	0.128747	baseline		8	1	0.314556	baseline
														8	23	0.140385	baseline		8	2	0.0878979	baseline	8	9	0.0715186	baseline		8	2	0.231598	baseline	6	79	0.174602	lesion						8	2	0.124867	baseline		8	2	0.299271	baseline
														8	24	0.140882	baseline		8	3	0.0875995	baseline	8	10	0.0722149	baseline		8	3	0.227818	baseline	6	80	0.177056	lesion						8	3	0.129542	baseline		8	3	0.292241	baseline
														8	25	0.139954	baseline		8	4	0.0873011	baseline	8	11	0.0740053	baseline		8	4	0.236008	baseline	6	81	0.175133	lesion						8	4	0.133919	baseline		8	4	0.289755	baseline
														8	26	0.139092	baseline		8	5	0.0909814	baseline	8	12	0.067805	baseline		8	5	0.218236	baseline	6	82	0.183123	lesion						8	5	0.133521	baseline		8	5	0.292871	baseline
														8	27	0.13183	baseline		8	6	0.0923077	baseline	8	13	0.0741711	baseline		8	6	0.224801	baseline	6	83	0.181233	lesion						8	6	0.134218	baseline		8	6	0.291015	baseline
														8	28	0.133919	baseline		8	7	0.0925398	baseline	8	14	0.0734748	baseline		8	7	0.227255	baseline	6	84	0.194529	lesion						8	7	0.129708	baseline		8	7	0.293269	baseline
														8	29	0.132858	baseline		8	8	0.0921419	baseline	8	15	0.0731101	baseline		8	8	0.213362	baseline	6	85	0.194695	lesion						8	8	0.129344	baseline		8	8	0.293402	baseline
														8	30	0.130935	baseline		8	9	0.0887599	baseline	8	16	0.0703912	baseline		8	9	0.230405	baseline	6	86	0.204841	lesion						8	9	0.128515	baseline		8	9	0.298541	baseline
														8	31	0.127023	baseline		8	10	0.0898873	baseline	8	17	0.0740716	baseline		8	10	0.2187	baseline	6	87	0.199469	lesion						8	10	0.130139	baseline		8	10	0.289523	baseline
														8	32	0.130405	baseline		8	11	0.0903846	baseline	8	18	0.0707228	baseline		8	11	0.218336	baseline	6	88	0.200232	lesion						8	11	0.124702	baseline		8	11	0.290484	baseline
														8	33	0.132527	baseline		8	12	0.0937003	baseline	8	19	0.0729443	baseline		8	12	0.219562	baseline	6	89	0.20557	lesion						8	12	0.124337	baseline		8	12	0.294595	baseline
														8	34	0.135975	baseline		8	13	0.0902188	baseline	8	20	0.0759615	baseline		8	13	0.211572	baseline	6	90	0.202752	lesion						8	13	0.120159	baseline		8	13	0.282062	baseline
														8	35	0.136969	baseline		8	14	0.0873011	baseline	8	21	0.0758289	baseline		8	14	0.211638	baseline	6	91	0.200232	lesion						8	14	0.125862	baseline		8	14	0.292275	baseline
														8	37	0.12994	lesion		8	15	0.0845491	baseline	8	22	0.0740385	baseline		8	15	0.211273	baseline	7	0	0.234483	baseline						8	15	0.123674	baseline		8	15	0.285146	baseline
														8	38	0.0937334	lesion		8	16	0.0856101	baseline	8	23	0.0814655	baseline		8	16	0.223044	baseline	7	1	0.226625	baseline						8	16	0.120391	baseline		8	16	0.287434	baseline
														8	39	0.0798077	lesion		8	17	0.081134	baseline	8	24	0.0796751	baseline		8	17	0.223508	baseline	7	2	0.224536	baseline						8	17	0.118833	baseline		8	17	0.280836	baseline
														8	40	0.0701923	lesion		8	18	0.0822613	baseline	8	25	0.0752653	baseline		8	18	0.210776	baseline	7	3	0.228481	baseline						8	18	0.12122	baseline		8	18	0.292606	baseline
														8	41	0.0669761	lesion		8	19	0.0861406	baseline	8	26	0.0775531	baseline		8	19	0.213992	baseline	7	4	0.223176	baseline						8	19	0.118733	baseline		8	19	0.283588	baseline
														8	42	0.0687003	lesion		8	20	0.0821286	baseline	8	27	0.0819297	baseline		8	20	0.209052	baseline	7	5	0.220723	baseline						8	20	0.115749	baseline		8	20	0.284483	baseline
														8	43	0.0643236	lesion		8	21	0.079244	baseline	8	28	0.0871353	baseline		8	21	0.213263	baseline	7	6	0.210544	baseline						8	21	0.123176	baseline		8	21	0.288362	baseline
														8	44	0.066744	lesion		8	22	0.0747347	baseline	8	29	0.0839191	baseline		8	22	0.207858	baseline	7	7	0.218601	baseline						8	22	0.113594	baseline		8	22	0.279675	baseline
														8	45	0.0718501	lesion		8	23	0.0781499	baseline	8	30	0.0848475	baseline		8	23	0.207759	baseline	7	8	0.210643	baseline						8	23	0.116015	baseline		8	23	0.289655	baseline
														8	46	0.0775199	lesion		8	24	0.0810345	baseline	8	31	0.0809019	baseline		8	24	0.200663	baseline	7	9	0.203515	baseline						8	24	0.119861	baseline		8	24	0.290882	baseline
														8	47	0.0838859	lesion		8	25	0.0770225	baseline	8	32	0.086008	baseline		8	25	0.200199	baseline	7	10	0.204443	baseline						8	25	0.120855	baseline		8	25	0.288362	baseline
														8	48	0.089622	lesion		8	26	0.080504	baseline	8	33	0.0827586	baseline		8	26	0.202586	baseline	7	11	0.209416	baseline						8	26	0.114191	baseline		8	26	0.292076	baseline
														8	49	0.0968833	lesion		8	27	0.0761273	baseline	8	34	0.0816313	baseline		8	27	0.209218	baseline	7	12	0.208687	baseline						8	27	0.116214	baseline		8	27	0.284218	baseline
														8	50	0.101558	lesion		8	28	0.0840517	baseline	8	35	0.0856101	baseline		8	28	0.207626	baseline	7	13	0.203879	baseline						8	28	0.114423	baseline		8	28	0.292672	baseline
														8	51	0.103581	lesion		8	29	0.0764257	baseline	8	36	0.0828249	baseline		8	29	0.200995	baseline	7	14	0.203117	baseline						8	29	0.109615	baseline		8	29	0.287633	baseline
														8	52	0.10998	lesion		8	31	0.0523541	lesion	8	37	0.0779178	baseline		8	31	0.138926	lesion	7	15	0.203614	baseline						8	32	0.149702	lesion		8	33	0.217407	lesion
														8	53	0.11628	lesion		8	32	0.0427056	lesion	8	38	0.0769894	baseline		8	32	0.114556	lesion	7	16	0.206863	baseline						8	33	0.137202	lesion		8	34	0.170358	lesion
														8	54	0.10756	lesion		8	33	0.0370358	lesion	8	39	0.0835212	baseline		8	33	0.0797414	lesion	7	17	0.206731	baseline						8	34	0.129509	lesion		8	35	0.133057	lesion
														8	55	0.111903	lesion		8	34	0.0406499	lesion	8	40	0.0841512	baseline		8	34	0.0834881	lesion	7	18	0.200995	baseline						8	35	0.126658	lesion		8	36	0.104841	lesion
														8	56	0.115517	lesion		8	35	0.0349801	lesion	8	41	0.0812997	baseline		8	35	0.0615385	lesion	7	19	0.203117	baseline						8	36	0.122745	lesion		8	37	0.090252	lesion
														8	57	0.122182	lesion		8	36	0.0362401	lesion	8	42	0.0782162	baseline		8	36	0.0627984	lesion	7	20	0.203946	baseline						8	37	0.118568	lesion		8	38	0.0797414	lesion
														8	58	0.125365	lesion		8	37	0.0462865	lesion	8	43	0.0780504	baseline		8	37	0.0596817	lesion	7	21	0.20945	baseline						8	38	0.122878	lesion		8	39	0.0712533	lesion
														8	59	0.125365	lesion		8	38	0.0541777	lesion	8	44	0.0837533	baseline		8	38	0.0594164	lesion	7	22	0.204841	baseline						8	39	0.127122	lesion		8	40	0.0658488	lesion
														8	60	0.13687	lesion		8	39	0.0569297	lesion	8	46	0.0428714	lesion		8	39	0.0634947	lesion	7	23	0.212069	baseline						8	40	0.130007	lesion		8	41	0.0677056	lesion
														8	61	0.138263	lesion		8	40	0.0594828	lesion	8	47	0.0359416	lesion		8	40	0.0681034	lesion	7	24	0.212599	baseline						8	41	0.137069	lesion		8	42	0.0723475	lesion
														8	62	0.146751	lesion		8	41	0.0680371	lesion	8	48	0.0326923	lesion		8	41	0.0748674	lesion	7	25	0.209649	baseline						8	42	0.147878	lesion		8	43	0.0789456	lesion
														8	63	0.151459	lesion		8	42	0.0670424	lesion	8	49	0.0303714	lesion		8	42	0.0797745	lesion	7	26	0.214556	baseline						8	43	0.149403	lesion		8	44	0.0866379	lesion
														8	64	0.153614	lesion		8	43	0.0719496	lesion	8	50	0.0314655	lesion		8	43	0.0903515	lesion	7	27	0.214688	baseline						8	44	0.150597	lesion		8	45	0.0965186	lesion
														8	65	0.157792	lesion		8	44	0.0834881	lesion	8	51	0.0291777	lesion		8	44	0.0969496	lesion	7	28	0.219065	baseline						8	45	0.156101	lesion		8	46	0.106897	lesion
														8	66	0.172513	lesion		8	45	0.0874005	lesion	8	52	0.0312003	lesion		8	45	0.117275	lesion	7	29	0.212599	baseline						8	46	0.158455	lesion		8	47	0.112997	lesion
														8	67	0.185908	lesion		8	46	0.0871684	lesion	8	53	0.0318966	lesion		8	46	0.123906	lesion	7	30	0.215186	baseline						8	47	0.172977	lesion		8	48	0.127951	lesion
														8	68	0.184483	lesion		8	47	0.0827586	lesion	8	54	0.0371684	lesion		8	47	0.138859	lesion	7	31	0.211771	baseline						8	48	0.174635	lesion		8	49	0.137168	lesion
														8	69	0.194794	lesion		8	48	0.0954907	lesion	8	55	0.0409483	lesion		8	48	0.132493	lesion	7	32	0.215053	baseline						8	49	0.181532	lesion		8	50	0.146452	lesion
														8	70	0.198243	lesion		8	49	0.100796	lesion	8	56	0.0434682	lesion		8	49	0.138727	lesion	7	33	0.211605	baseline						8	50	0.187301	lesion		8	51	0.154045	lesion
														8	71	0.20809	lesion		8	50	0.102785	lesion	8	57	0.0471154	lesion		8	50	0.152951	lesion	7	34	0.207958	baseline						8	51	0.182427	lesion		8	52	0.162997	lesion
														8	72	0.21681	lesion		8	51	0.105504	lesion	8	58	0.0489721	lesion		8	51	0.160179	lesion	7	35	0.221585	baseline						8	52	0.194728	lesion		8	53	0.180073	lesion
																			8	52	0.110842	lesion	8	59	0.0528846	lesion		8	52	0.173375	lesion	7	36	0.215749	baseline						8	53	0.191976	lesion		8	54	0.191877	lesion
																			8	53	0.126194	lesion	8	60	0.0580239	lesion		8	53	0.190683	lesion	7	37	0.217573	baseline						8	54	0.20252	lesion		8	55	0.212202	lesion
																			8	54	0.119297	lesion	8	61	0.0633952	lesion		8	54	0.205371	lesion	7	38	0.210279	baseline						8	55	0.210179	lesion		8	56	0.205206	lesion
																			8	55	0.117838	lesion	8	62	0.0736406	lesion		8	55	0.20494	lesion	7	39	0.211572	baseline						8	56	0.21366	lesion		8	57	0.235411	lesion
																			8	56	0.127851	lesion	8	63	0.0810676	lesion		8	56	0.205769	lesion	7	40	0.208853	baseline						8	57	0.21754	lesion		8	58	0.243402	lesion
																			8	57	0.139887	lesion	8	64	0.090683	lesion		8	57	0.232692	lesion	7	41	0.205206	baseline						8	58	0.224105	lesion		8	59	0.144595	lesion
																			8	58	0.138064	lesion	8	65	0.0995358	lesion		8	58	0.233853	lesion	7	42	0.207659	baseline						8	59	0.223873	lesion		8	60	0.257858	lesion
																			8	59	0.135544	lesion	8	66	0.108488	lesion		8	59	0.225099	lesion	7	43	0.20557	baseline						8	60	0.230073	lesion		8	61	0.27185	lesion
																			8	60	0.143999	lesion	8	67	0.108123	lesion		8	60	0.247347	lesion	7	44	0.196253	baseline						8	61	0.234184	lesion		8	62	0.277188	lesion
																			8	61	0.145789	lesion	8	68	0.113229	lesion		8	61	0.244761	lesion	7	47	0.138893	lesion						8	62	0.241545	lesion		8	63	0.295789	lesion
																			8	62	0.149901	lesion	8	69	0.118103	lesion		8	62	0.255438	lesion	7	48	0.109383	lesion						8	63	0.240981	lesion		8	64	0.304675	lesion
																			8	63	0.157792	lesion	8	70	0.117175	lesion		8	63	0.273276	lesion	7	49	0.0887931	lesion						8	64	0.238229	lesion		8	65	0.319894	lesion
																			8	64	0.162964	lesion	8	71	0.122878	lesion		8	64	0.268468	lesion	7	50	0.0738395	lesion						8	65	0.240418	lesion		8	66	0.320756	lesion
																			8	65	0.161041	lesion	8	72	0.123011	lesion		8	65	0.275962	lesion	7	51	0.0654841	lesion						8	66	0.24695	lesion		8	67	0.321021	lesion
																			8	66	0.165418	lesion	8	73	0.135544	lesion		8	66	0.280736	lesion	7	52	0.0638263	lesion						8	67	0.248408	lesion		8	68	0.340584	lesion
																			8	67	0.174337	lesion	8	74	0.133389	lesion		8	67	0.271585	lesion	7	53	0.0626989	lesion						8	68	0.25242	lesion		8	69	0.355504	lesion
																			8	68	0.166844	lesion						8	68	0.292905	lesion	7	54	0.0655836	lesion						8	69	0.255802	lesion		8	70	0.364058	lesion
																			8	69	0.172679	lesion	Timepoints 75 to 90 were removed due to image acquisition issues.					8	69	0.275365	lesion	7	55	0.0681366	lesion						8	70	0.263959	lesion		8	71	0.375829	lesion
																			8	70	0.178946	lesion						8	70	0.299602	lesion	7	56	0.0719164	lesion						8	71	0.260511	lesion		8	72	0.377454	lesion
																			8	71	0.178581	lesion						8	71	0.290849	lesion	7	57	0.0789456	lesion						8	72	0.264854	lesion		8	73	0.388395	lesion
																			8	72	0.174337	lesion						8	72	0.285411	lesion	7	58	0.078813	lesion						8	73	0.27185	lesion		8	74	0.39307	lesion
																			8	73	0.175199	lesion						8	73	0.283621	lesion	7	59	0.0845159	lesion						8	74	0.275497	lesion		8	75	0.407195	lesion
																			8	74	0.180206	lesion						8	74	0.279178	lesion	7	60	0.0898541	lesion						8	75	0.274967	lesion		8	76	0.409383	lesion
																			8	75	0.174735	lesion						8	75	0.293899	lesion	7	61	0.0953912	lesion						8	76	0.278581	lesion		8	77	0.426459	lesion
																																7	62	0.0947613	lesion
																																7	63	0.10063	lesion
																																7	64	0.105802	lesion
																																7	65	0.108024	lesion
																																7	66	0.115451	lesion
																																7	67	0.117109	lesion
																																7	68	0.118137	lesion
																																7	69	0.126227	lesion
																																7	70	0.131267	lesion
																																7	71	0.139887	lesion
																																7	72	0.145756	lesion
																																7	73	0.144164	lesion
																																7	74	0.148342	lesion
																																7	75	0.16071	lesion
																																7	76	0.16124	lesion
																																7	77	0.176857	lesion
																																7	78	0.180769	lesion
																																7	79	0.188462	lesion
																																7	80	0.186638	lesion
																																7	81	0.195889	lesion
																																7	82	0.192639	lesion
																																7	83	0.190882	lesion
																																7	84	0.202851	lesion
																																7	85	0.201923	lesion
																																7	86	0.205902	lesion
																																7	87	0.208588	lesion
																																7	88	0.213428	lesion
																																7	89	0.213793	lesion
																																7	90	0.206101	lesion
																																7	91	0.217374	lesion
																																8	0	0.233654	baseline
																																8	1	0.222745	baseline
																																8	2	0.227321	baseline
																																8	3	0.22437	baseline
																																8	4	0.223906	baseline
																																8	5	0.223342	baseline
																																8	6	0.219629	baseline
																																8	7	0.215517	baseline
																																8	8	0.212135	baseline
																																8	9	0.209118	baseline
																																8	10	0.205836	baseline
																																8	11	0.21492	baseline
																																8	12	0.218833	baseline
																																8	13	0.217639	baseline
																																8	14	0.206963	baseline
																																8	15	0.211273	baseline
																																8	16	0.212732	baseline
																																8	17	0.21134	baseline
																																8	18	0.212069	baseline
																																8	19	0.208355	baseline
																																8	20	0.217308	baseline
																																8	21	0.214622	baseline
																																8	22	0.220491	baseline
																																8	23	0.216844	baseline
																																8	24	0.220855	baseline
																																8	25	0.214025	baseline
																																8	26	0.216578	baseline
																																8	27	0.219993	baseline
																																8	28	0.221253	baseline
																																8	29	0.221253	baseline
																																8	30	0.216147	baseline
																																8	31	0.215385	baseline
																																8	32	0.216943	baseline
																																8	33	0.215948	baseline
																																8	34	0.216114	baseline
																																8	35	0.222745	baseline
																																8	36	0.217175	baseline
																																8	37	0.224005	baseline
																																8	38	0.218468	baseline
																																8	39	0.211472	baseline
																																8	40	0.220557	baseline
																																8	41	0.207958	baseline
																																8	42	0.21492	baseline
																																8	43	0.205902	baseline
																																8	44	0.20378	baseline
																																8	47	0.13866	lesion
																																8	48	0.117772	lesion
																																8	49	0.0959218	lesion
																																8	50	0.0874668	lesion
																																8	51	0.0783488	lesion
																																8	52	0.0717175	lesion
																																8	53	0.0723143	lesion
																																8	54	0.0745358	lesion
																																8	55	0.0760942	lesion
																																8	56	0.0798408	lesion
																																8	57	0.086008	lesion
																																8	58	0.0886605	lesion
																																8	59	0.0933687	lesion
																																8	60	0.105504	lesion
																																8	61	0.104344	lesion
																																8	62	0.111207	lesion
																																8	63	0.115981	lesion
																																8	64	0.117507	lesion
																																8	65	0.120922	lesion
																																8	66	0.126094	lesion
																																8	67	0.133621	lesion
																																8	68	0.132725	lesion
																																8	69	0.141081	lesion
																																8	70	0.150597	lesion
																																8	71	0.151824	lesion
																																8	72	0.157626	lesion
																																8	73	0.158687	lesion
																																8	74	0.159483	lesion
																																8	75	0.165849	lesion
																																8	76	0.175464	lesion
																																8	77	0.186936	lesion
																																8	78	0.192042	lesion
																																8	79	0.191877	lesion
																																8	80	0.196286	lesion
																																8	81	0.19622	lesion
																																8	82	0.198342	lesion
																																8	83	0.208256	lesion
																																8	84	0.202984	lesion
																																8	85	0.213528	lesion
																																8	86	0.214556	lesion
																																8	87	0.2187	lesion
																																8	88	0.218269	lesion
																																8	89	0.224271	lesion
																																8	90	0.215252	lesion
																																8	91	0.222414	lesion
[truncated: 20 more columns]

## Sheet: Fig 4
Fig 4A					Fig 4D															Fig 4E					Fig 4F					Fig 4G
IL-1β expression, fold change, relative to WT						Soma volume [µm3]		Cell area [µm2]		Branch volume [µm3]		Number of nodes		Ending nodes		Branching nodes				cytokine concentration [pg/mg]					events/µl					IL-1β expression, fold change, relative to WT+LPS
Sample ID	WT	KO			Cell ID	WT	KO	WT	KO	WT	KO	WT	KO	WT	KO	WT	KO			G-CSF					P4					Sample ID	WT+LPS	KO+LPS
1	0.98079	4.75539			1	715.757	1157.11	5978.19	7699.98	1512.46	1712.16	293	409	67	126	45	89			Sample ID	WT	KO			Sample ID	WT	KO			1	0.895868	1.27056
2	1.16456	1.68277			2	892.185	565.879	7208.6	5927.93	1766.79	2009.6	370	182	94	76	68	33			1	24.6521	141.492			1	5.799	4.922			2	1.00073	2.16525
3	0.854653	2.70558			3	702.066	488.084	6105.21	9296.08	1680.65	2739.2	273	429	81	113	47	85			2	7.366	12.7967			2	4.097	6.696			3	1.16742	1.079
4	1.0395	1.78002			4	595.067	1448.74	6060.49	6285.3	1544.22	1457.65	304	283	86	88	57	37			3	12.49	70.1535			3	8.717	5.729			4	1.12877	1.52454
5	1.05383	2.06745			5	545.31	596.123	6040.49	5777.43	1456.42	1603.8	324	231	89	75	76	52			4	61.842	77.522			4	4.152	6.376			5	0.80721	1.22457
6	0.906666				6	872.769	530.58	7208.19	6651.14	1860.12	1429.55	337	366	109	114	54	83			5	1.3692	68.9523
					7	1326.34	956.416	6807.66	5608.14	1754.92	1229.19	245	289	69	78	42	46			6	9.4109	92.1454			Mean	5.69125	5.93075			Mean	1	1.45278
Mean	1	2.59824			8	786.402	933.081	6814.57	6887.48	1765	1573.49	320	354	95	106	56	69			7	35.8538				Std. Error of Mean	1.08312	0.391805			Std. Error of Mean	0.0680527	0.192062
Std. Error of Mean	0.0453665	0.568072			9	1042.89	1369.54	4163.04	8381.59	1151.41	1819.29	125	460	45	121	23	84
					10	1236.21	818.149	6495.11	7434	1611.91	1735.17	258	370	72	101	41	63			Mean	21.8549	77.1769
					11	571.86	858.758	5148.32	6792.64	1241.44	1718.46	248	311	79	99	46	60			Std. Error of Mean	7.98049	16.9532			events/µl					NLRP3 expression, fold change, relative to WT+LPS
NLRP3 expression, fold change, relative to WT					12	699.363	637.947	9164.05	5031.64	2640.52	1277.72	430	198	118	63	82	33								P5					Sample ID	WT+LPS	KO+LPS
Sample ID	WT	KO			13	1097.19	601.545	8456.21	6535.19	2496.03	1744.94	290	291	107	71	60	49								Sample ID	WT	KO			1	0.965231	1.29195
1	1.13012	2.62736			14	886.027	918.911	7739.22	8615.54	2047.24	2257.37	371	415	138	108	78	84			cytokine concentration [pg/mg]					1	18.113	18.075			2	1.21929	2.74249
2	1.12043	1.56531			15	1480.89	724.026	7690.02	6995.96	1995.9	2451.78	286	298	101	63	46	44			KC					2	5.634	29.732			3	0.897734	2.51329
3	0.749452	1.93814			16	435.081	900.694	7227.16	6669.63	2352.14	1678.73	262	310	86	85	42	53			Sample ID	WT	KO			3	41.521	22.99			4	1.23241	1.04536
4	0.72011	1.56808			17	985.637	458.624	8649.61	5777.85	2443.68	1482.85	352	298	112	67	60	50			1	2.6855	7.4376			4	16.478	26.083			5	0.685334	2.26783
5	1.39672	1.45772			18	1093.96	1211.37	4142.24	6206.71	951.762	1248.08	136	333	34	89	21	61			2	0.9425	1.3114
6	0.883175				19	472.378	768.073	6569.79	6356.59	1867.59	1727.83	289	270	84	72	70	48			3	4.5338	5.1594			Mean	20.4365	24.22			Mean	1	1.97219
					20	657.235	594.907	6790.06	5417.3	1673.57	1639.58	375	237	111	53	71	38			4	3.3	4.7338			Std. Error of Mean	7.55391	2.46858			Std. Error of Mean	0.103147	0.338769
Mean	1	1.83132			21	670.174	575.971	7208.52	4547.12	1701.55	1232.92	392	187	91	48	72	28			5	1.5433	4.7496
Std. Error of Mean	0.107017	0.215026			22	638.155	463.502	6964.34	11136.1	1982.41	3206.78	310	535	89	112	64	78			6	1.2638	8.0572
					23	400.534	435.513	3338.68	6251.65	1222.86	2119.74	121	247	38	58	21	32			7	2.9988				events/µl
					24	855.095	471.787	3741.23	6160.24	1003.49	1644.28	127	308	45	65	25	41								P7
					25	1030.24	453.01	6590.84	5027.48	1601.93	1295.31	301	241	83	58	46	45			Mean	2.46681	5.2415			Sample ID	WT	KO
					26	777.813	477.64	6378.25	7921.08	1666.96	2095.29	290	411	83	101	66	73			Std. Error of Mean	0.486022	0.978147			1	13.971	14.109
					27	945.157	565.159	8335.68	6543.59	2912.91	2010.38	274	291	80	65	65	37								2	4.345	28.607
					28	593.564	1013.4	6618.04	7266.15	1761.55	2100.18	324	290	98	69	70	38								3	38.852	20.191
					29	776.693	789.361	7015.8	7247.09	2024.42	1835.74	313	349	101	86	67	70			cytokine concentration [pg/mg]					4	14.733	29.291
					30	1063.86	575.187	5177.27	7347.16	1358.58	1928.71	196	311	64	96	39	55			IL-1α
					31	930.954	432.714	6969.4	5058.35	1721.69	1346.84	326	204	111	53	66	32			Sample ID	WT	KO			Mean	17.9752	23.0495
					32	657.299	987.396	7269.5	6016.98	2039.1	1556.59	316	209	103	41	59	24			1	19.834	94.762			Std. Error of Mean	7.34943	3.62797
					33	1238.45	1069.73	6829.1	8253.88	1691.43	2077.33	264	310	79	73	47	50			2	6.7356	6.0202
					34	1190.97	344.268	3927.42	4282.05	889.466	838.382	137	185	38	50	24	41			3	3.0434	58.8769
					35	616.083	636.811	5998.02	6945.39	1539.44	1999.04	279	210	74	55	49	35			4	28.4873	40.5597			events/µl
					36	488.932	904.133	5494.07	6057.35	1226.46	1240.76	314	204	76	72	48	34			5	4.7485	31.9521			P9
					37	252.367	614.836	5865.05	6912.19	1842.94	1538.91	213	272	56	62	35	46			6	3.5481	51.4982			Sample ID	WT	KO
					38	366.803	490.611	4993.34	5634.43	1323.89	1216.72	269	233	64	59	43	45			7	16.6488				1	13.829	12.778
					39	824.531	488.948	11395.8	5786.23	3248.14	1255.53	509	224	115	52	93	41								2	6.013	16.991
					40	708.895	433.673	7493.73	3839.51	2030.48	1011.77	297	159	89	41	58	29			Mean	11.8637	47.2782			3	22.252	14.094
					41	328.434	545.646	4699.8	5895.06	1213.81	1665.26	184	273	62	46	35	41			Std. Error of Mean	3.73732	12.0959			4	12.108	15.443
					42	587.566	385.452	7307.63	3497.44	1736.2	902.293	392	163	107	37	77	24
					43	618.066	576.019	9046.88	6790.06	2369.84	2193.2	466	289	111	53	91	37								Mean	13.5505	14.8265
					44	522.055	794.879	10578.7	7120.14	2783.01	2492.64	490	190	144	48	111	32			cytokine concentration [pg/mg]					Std. Error of Mean	3.35023	0.903606
					45	763.626	513.147	8026.34	6630.51	2310.82	1841.04	312	298	96	59	68	47			IL-1β
					46	532.387	680.57	5943.66	4499.53	1439.65	1365.17	281	147	64	38	49	22			Sample ID	WT	KO
					47	463.966	717.084	9102.25	7123.67	2661.34	2202.83	409	259	105	47	79	43			1	1.065	10.311
					48	637.323	401.35	8280.21	5974.66	2054.47	1569.99	422	206	99	43	81	35			2	0.8062	1.0032
					49	973.722	803.387	8093.37	7325.79	2357.7	2310.42	271	280	83	64	49	39			3	0.3717	4.9364
					50	857.606	440.167	7361.78	4585.59	1992.9	1266.46	283	135	75	36	49	16			4	3.5456	4.7119
					51	224.57	643.177	5175.92	5989.62	1385.04	1570.69	214	228	64	72	48	58			5	0.8384	7.9151
					52	489.092	810.968	7860.05	7226.69	2197.94	2103.57	277	254	73	59	57	36			6	1.0199	9.7378
					53	566.006	708.352	7041.43	6066.23	2369.52	1610.61	236	227	59	46	33	38			7	3.7073
					54	971.755	798.845	8169.17	6146.61	2292.38	2113.54	417	137	82	44	48	29
					55	430.251	505.31	7271.69	6254.26	2357.01	1709.18	295	242	68	49	51	40			Mean	1.62201	6.4359
					56	706.049	438.903	5942.21	5522.39	1817.25	1636.49	220	233	49	65	22	38			Std. Error of Mean	0.524729	1.44732
					57	350.153	362.469	5175.2	5085.68	1576.34	1395.77	225	239	62	61	52	29
					58	531.268	417.647	6339.16	5099.93	1890.33	1618.29	260	204	77	56	54	26
					59	510.94	548.109	7512.15	7087.37	2175.79	1858.39	392	393	84	88	65	64			cytokine concentration [pg/mg]
					60	1005.41	571.62	6347.95	4571.5	1955.04	1278.82	222	192	52	51	26	35			IL-6
					61	335.407	311.944	7814.55	5081.86	2353.03	1468	344	219	82	56	48	39			Sample ID	WT	KO
					62	590.301	357.798	9281.65	5337.01	2643.43	1519.13	427	277	112	62	69	37			1	2.3184	46.7719
					63	678.859	386.092	8247.03	6853.12	2503.6	2570.77	311	248	74	67	52	44			2	2.0327	2.6104
					64	1565.43	201.762	8986.02	6232.37	2360.34	1725.96	337	339	95	84	64	55			3	3.5123	20.8682
					65	881.693	349.322	5567.66	4498.1	1989.54	1134.03	152	238	36	56	24	38			4	14.2855	13.5892
					66	311.752	520.776	4934.71	8592.21	1794.62	2404.52	123	383	40	91	18	66			5	1.377	15.393
					67	563.159	749.472	9167.58	6130.41	3062.2	1630.35	332	306	89	64	61	45			6	1.4902	29.7329
					68	503.63	998.4	7745.94	4316.21	2223.16	1094.33	318	136	86	43	49	17			7	9.5057
					69	645.768	674.925	5923.83	6861.99	1661.18	1700.29	209	289	51	79	32	52
					70	772.071	90.2213	6310.77	7038.67	1748.45	1971.15	211	312	54	82	31	52			Mean	4.93169	21.4943
					71	613.204	775.766	6358.66	6274.45	1671.44	1694.37	214	225	73	62	39	37			Std. Error of Mean	1.89072	6.22774
					72	597.546	606.199	5708.91	6563.49	1554.08	1880.64	194	248	48	61	28	33
					73	776.486	624.896	4681.87	5918.69	1374.93	1536.38	120	234	36	65	14	35
					74	871.521	469.228	4460.24	6489.44	1133.18	1563.54	172	313	50	74	29	54			cytokine concentration [pg/mg]
					75	550.812	766.234	5750	5723.72	1465.34	1392.31	257	238	69	61	31	41			TNF-α
					76	665.84	935.225	6484.3	9347.98	1894.82	2222.84	206	320	66	90	31	59			Sample ID	WT	KO
					77	483.558	394.424	8097.96	5292.21	2592.55	1336.93	369	205	73	43	50	19			1	1.7011	25.8277
					78	605.479	766.921	5971.23	5866.56	1749.95	1491.03	226	212	57	57	40	29			2	2.5799	3.3625
					79	801.484	535.026	7428.85	6086.4	2146.74	1959.45	316	234	71	44	57	31			3	0.6457	15.8313
					80	307.066	368.211	7791.57	5258.76	2497.81	1567.75	346	230	87	57	61	45			4	14.2551	9.9992
					81	574.259	558.345	6445.91	4173.91	1891.87	1121.95	261	120	55	41	39	23			5	0.471	13.8335
					82	569.781	595.675	7290.49	9264.15	2132.8	3114.77	299	335	58	101	50	55			6	2.8495	23.8859
					83	991.059	663.377	4627.64	5070.57	1114.15	1134.49	180	236	40	60	30	56			7	12.9965
					84	229.8	723.898	6847.58	8270.09	2021.46	2376.93	294	307	70	79	54	45
					85	485.158	343.724	7746.86	5159.5	2577.01	1637.85	302	193	86	55	43	39			Mean	5.07126	15.4567
					86	1211.04	512.827	4950.99	3399.17	1630.44	989.843	120	127	37	29	22	22			Std. Error of Mean	2.2382	3.45175
					87	445.573	281.108	5367.47	5782.95	1966.73	1901.33	191	131	42	42	29	21
					88	393.529	807.898	4017.63	4251.11	1291.28	1298.05	120	123	32	31	15	20
					89	924.605	753.15	6679.69	7052.41	1929.04	1788.67	229	306	63	71	32	58
					90	759.964	513.803	5810.47	6313	1900.58	1889	141	251	39	48	13	33
					91	719.371	774.55	5609.32	2909.83	1661.57	585.039	228	114	48	32	33	26
					92	784.994	781.06	8790.12	5728.03	2673.74	1451.43	323	264	84	59	45	44
					93	1020.5		6450		1630.56		250		62		42
					94	1716.91		6908.99		1821.64		229		61		32
					95	978.12		6435.58		1843.43		204		46		26
					96	608.006		7966.26		2650.42		309		70		38
					97	176.508		4902.29		1847.08		145		44		21
					98	724.586		6433.22		1742.4		296		67		44
					99	94.4917		4862.01		1958.02		143		40		25
					100	505.118		14394.1		4807.19		474		129		83
					101	712.846		8082.56		2389.39		348		91		60
					102	362.389		12916.8		4668.4		434		105		62
					103	858.87		7175.34		1876.89		289		64		43
					104	932.298		13635.8		3660.82		518		140		93
					105	976.281		6139.35		1487.88		211		61		35
					106	256.221		4120.18		1045.68		153		37		18
					107	264.714		7231.48		2193.96		256		79		45
					108	241.219		6339.48		1935.96		223		76		35
					Mean	702.136	637.147	6872.49	6219.71	1965.84	1695.06	278.537	261.043	75.4167	66.2174	48.3519	43.8478
					Std. Error of Mean	28.9193	25.3387	179.192	144.932	60.6304	48.3594	8.81855	8.37642	2.42949	2.27593	1.89264	1.71193

## Sheet: Fig 5
Figure 5C													Figure 5D														Figure 5E						Figure 5F						Figure 5G
I-V curve responses from WT cells in normotonic condition													I-V curve responses from KO cells in normotonic condition														normotonic input resistance WT (GΩ)			normotonic input resistance KO (GΩ)			hypotonic input resistance WT (GΩ)			hypotonic input resistance KO (GΩ)			resting membrane potential WT (mV)			resting membrane potential KO (mV)
voltage step (mV)	-140	-120	-100	-80	-60	-40	-20	0	20	40	60		voltage step (mV)	-140	-120	-100	-80	-60	-40	-20	0	20	40	60			cell #1	1.65		cell #1	3		cell #1	0.685		cell #1	0.955		cell #1	-21		cell #1	-19
cell #1 (pA)	-96	-69	-40	-31	-16	-8	2	17	32	51	66		cell #1 (pA)	-51	-42	-30	-23	-17	-9	1	6	12	20	28			cell #2	1.115		cell #2	1.905		cell #2	0.83		cell #2	0.87		cell #2	-20		cell #2	-17
cell #2	-110	-84	-58	-42	-32	-15	0	21	45	75	96		cell #2	-62	-51	-33	-28	-25	-14	-4	7	14	23	34			cell #3	2.495		cell #3	3.665		cell #3	0.575		cell #3	2.375		cell #3	-14		cell #3	-17
cell #3	-60	-54	-49	-34	-22	-17	-5	1	14	39	77		cell #3	-55	-41	-28	-21	-15	-7	-2	4	14	21	35			cell #4	2.54		cell #4	2.43		cell #4	0.575		cell #4	2.57		cell #4	-8		cell #4	-16
cell #4	-57	-52	-47	-33	-21	-15	-6	1	10	37	76		cell #4	-49	-43	-32	-25	-16	-10	0	7	13	20	31			cell #5	1.805		cell #5	4.995		cell #5	1		cell #5	5.33		cell #5	-24		cell #5	-17
cell #5	-75	-57	-47	-35	-20	-12	-1	10	22	35	50		cell #5	-22	-17	-13	-11	-8	-7	-1	2	4	7	11			cell #6	2.4		cell #6	1.965		cell #6	0.73		cell #6	0.88		cell #6	-21		cell #6	-16
cell #6	-65	-54	-41	-30	-16	-9	-2	8	17	28	40		cell #6	-66	-48	-37	-30	-26	-16	-8	6	22	43	60			cell #7	2.25		cell #7	6.63		cell #7	1.42		cell #7	5		cell #7	-20		cell #7	-27
cell #7	-48	-42	-33	-27	-18	-12	-2	6	16	23	33		cell #7	-24	-22	-17	-11	-7	-5	-2	1	4	7	9			cell #8	2.35		cell #8	8.33		cell #8	1.475		cell #8	4		cell #8	-18		cell #8	-20
cell #8	-50	-46	-36	-29	-21	-11	-2	6	15	23	34		cell #8	-25	-19	-13	-9	-7	-5	-3	0	2	7	10			cell #9	1.775		cell #9	2.915		MEDIAN	0.78		MEDIAN	2.4725		cell #9	-18		cell #9	-32
cell #9	-95	-70	-58	-38	-31	-19	-4	5	17	30	36		cell #9	-42	-36	-33	-25	-18	-9	-3	5	13	24	34			cell #10	1.15		cell #10	1.765		Q1	0.6575		Q1	0.93625		cell #10	-32		cell #10	-24
cell #10	-116	-106	-82	-64	-48	-28	-8	9	27	48	69		cell #10	-49	-42	-37	-29	-22	-10	3	13	26	39	52			cell #11	1.905		cell #11	4		Q3	1.105		Q3	4.25		MEDIAN	-20		cell #11	-31
cell #11	-72	-52	-42	-31	-19	-10	0	11	26	36	55		cell #11	-31	-25	-19	-13	-11	-5	0	5	10	17	25			MEDIAN	1.905		MEDIAN	3								Q1	-21		MEDIAN	-19
AVERAGE	-76.7273	-62.3636	-48.4545	-35.8182	-24	-14.1818	-2.54545	8.63636	21.9091	38.6364	57.4545		AVERAGE	-43.2727	-35.0909	-26.5455	-20.4545	-15.6364	-8.81818	-1.72727	5.09091	12.1818	20.7273	29.9091			Q1	1.7125		Q1	2.1975								Q3	-18		Q1	-25.5
SEM	7.215	5.67334	4.12831	3.09492	2.8857	1.72056	0.887936	1.84525	3.03451	4.53526	6.31933		SEM	4.70993	3.65925	2.79728	2.40213	2.07265	1.09394	0.874808	1.06562	2.21079	3.60073	4.92942			Q3	2.375		Q3	4.4975											Q3	-17
Figure 5C													Figure 5D
I-V curve responses from WT cells in hypotonic condition													I-V curve responses from KO cells in hypotonic condition
voltage step (mV)	-140	-120	-100	-80	-60	-40	-20	0	20	40	60		voltage step (mV)	-140	-120	-100	-80	-60	-40	-20	0	20	40	60
cell #1 (pA)	-102	-73	-45	-34	-20	0	29	58	99	139	177		cell #1 (pA)	-79	-63	-46	-29	-16	0.2	20	41	66	92	128
cell #2	-180	-108	-70	-49	-42	-15	8	33	65	125	150		cell #2	-159	-86	-66	-40	-33	-9	18	38	71	105	145
cell #3	-140	-120	-110	-61	-48	-23	5	50	107	190	300		cell #3	-61	-44	-35	-23	-11	-3	3	17	39	63	101
cell #4	-116	-100	-97	-60	-42	-26	3	45	102	192	307		cell #4	-69	-47	-35	-29	-20	-9	2	8	16	24	32
cell #5	-86	-65	-50	-36	-22	0	21	40	68	98	133		cell #5	-25	-22	-15	-8	-5	-1	2	7	8	10	13
cell #6	-91	-74	-57	-37	-19	0	24	56	89	135	177		cell #6	-122	-100	-60	-53	-33	-14	8	31	57	85	112
cell #7	-80	-65	-52	-36	-21	-8	7	20	36	52	75		cell #7	-26	-24	-18	-10	-6	-2	2	6	10	14	17
cell #8	-100	-78	-66	-47	-26	-10	3	17	31	44	54		cell #8	-27	-22	-15	-6	-4	-4	-3	2	7	8	11
AVERAGE	-111.875	-85.375	-68.375	-45	-30	-10.25	12.5	39.875	74.625	121.875	171.625		AVERAGE	-71	-51	-36.25	-24.75	-16	-5.225	6.5	18.75	34.25	50.125	69.875
SEM	11.8086	7.43048	8.28281	3.89138	4.21307	3.66815	3.69362	5.48191	10.4624	19.6173	32.7316		SEM	17.2119	10.561	7.0502	5.85464	4.19183	1.74046	2.9277	5.53479	9.68384	14.342	20.1321

## Sheet: Fig 6
Fig 6B											Fig 6C					Fig 6E
	Infarct volume [mm3]		Oedema%		Bederson's score		Composite neuroscore				Average of IL-1α positive microglia					cytokine concentration [pg/mg]
Animal ID	WT	KO	WT	KO	WT	KO	WT	KO			Animal ID	WT	KO			G-CSF
1	13.81	15.16	0.7316	8.89857	2	3	21	25			1	26.3333	14.5			Sample ID	WT contra	WT ipsi	KO contra	KO ipsi
2	15.88	20.22	1.28332	16.3931	1	2	17	19			2	8.33333	2.66667			1	1.98591	7.10061	0.3318	8.38714
3	24.02	14.07	8.32473	1.5272	1	2	10	19			3	13.3333	22.3333			2	0.56738	6.83026	0.95264	25.1043
4	12.85	34.24	4.5313	9.53833	1	1	13	13			4	0	60			3	1.52053	12.9099	0.79773	26.7925
5	14.56	17.58	5.97457	7.79384	1	2	13	23			5	0	61			4	6.76331	15.9603	0.55255	11.0932
6	10.44	22.11	0.580088	5.64926	1	2	10	20			6	0	9.33333			5	0	11.4426	0	6.19248
7	12.72	25.03	0.665839	14.9919		2	17	19			7	0	22.6667			6	0.563	15.2064	0.63083
8		27.71		13.5625		3		26			8		30.6667			Mean	1.90002	11.575	0.544258	15.5139
9		21.1		6.46603												Std. Error of Mean	1.01615	1.59948	0.139037	4.33824
											Mean	6.85714	27.8958
Mean	14.8971	21.9133	3.15592	9.42453	1.16667	2.125	14.4286	20.5			Std. Error of Mean	3.81577	7.73795
Std. Error of Mean	1.64957	2.12372	1.18294	1.60296	0.166667	0.226582	1.54083	1.46385								cytokine concentration [pg/mg]
																IL-1α
																Sample ID	WT contra	WT ipsi	KO contra	KO ipsi
											Average of IL-1β positive microglia					1	0	1.04623	0	0.98014
											Animal ID	WT	KO			2	0	1.84325	0	0
											1	4.66667	30.6667			3	0	2.16961	0	3.27177
											2	0.666667	9			4	0	2.2817	0	5.26977
											3	10.3333	6.66667			5	0	1.16143	0	0.20974
											4	12	5.66667			6	0	1.2983	0
											5	0.333333	67.3333			Mean	0	1.63342	0	1.94628
											6	3	22			Std. Error of Mean	0	0.218454	0	1.0134
											7	0	9
											8		22.3333
																cytokine concentration [pg/mg]
											Mean	4.42857	21.5833			KC
											Std. Error of Mean	1.85694	7.28113			Sample ID	WT contra	WT ipsi	KO contra	KO ipsi
																1	2.26757	5.91313	0.69251	7.96274
																2	1.04748	5.9564	1.98852	16.7517
																3	2.07668	7.32824	1.81889	13.9596
											Average of P2Y12R positive cells					4	0	7.57096	2.75813	10.8607
											Animal ID	WT	KO			5	1.20778	7.51553	0.77461	3.49449
											1	114.333	208.333			6	1.03528	5.83632	2.08464
											2	114.5	207.333			Mean	1.27247	6.68676	1.68622	10.6058
											3	183.667	89.3333			Std. Error of Mean	0.335023	0.352862	0.32839	2.30912
											4	125	123.333
											5	166.667	75.6667
											6	98.3333	65
											7	114.333
											Mean	130.976	128.167
											Std. Error of Mean	11.9292	26.4397
											Average of activated P2Y12R positive cells
											Animal ID	WT	KO
											1	15.3333	24.3333
											2	21	21.6667
											3	34.3333	19.3333
											4	23	42.3333
											5	38	23.6667
											6	21.6667	25
											7	30.3333
											Mean	26.2381	26.0556
											Std. Error of Mean	3.07981	3.36256

## Sheet: Fig S1
Fig S1A															Fig S1B											Fig S1D
cytokine concentration [pg/mg]							cytokine concentration [pg/mg]								cytokine concentration [pg/mg]					cytokine concentration [pg/mg]						events/µl
G-CSF (SPLEEN)							G-CSF (LIVER)								G-CSF (SPLEEN)					G-CSF (LIVER)						P3 gate
Treatment:	veh.	veh.+ip. LPS	Bum+ip. LPS	veh+cor. LPS	Bum+cor. LPS		Treatment:	veh.	veh.+ip. LPS	Bum+ip. LPS	veh+cor. LPS	Bum+cor. LPS			Treatment:	veh.	cor. LPS	cor. LPS+Bum		Treatment:	veh.	cor. LPS	cor. LPS+Bum			Treatment:	veh.	cor. LPS	cor. Bum+LPS
Sample 1	1.59766	43.4679	23.5531	2.3276	0.3485		Sample 1	0.02659	1.48375	1.78946	0.1999	0			Sample 1	0.155	0.155	0.155		Sample 1	0.0122	0.018	0.00616			Sample 1	437.586	235.714	717.188
Sample 2	1.68566	46.1681	88.9382	0.7544	1.1742		Sample 2	0.05621	1.91765	6.36753	0	0.1387			Sample 2	0.2391	0.155	0.155		Sample 2	0.0098	0.0227	0.01778			Sample 2	113.092	173.077	209.577
Sample 3	0.158599	35.0313	118.572	0.9336	0.4823		Sample 3	0.01625	1.16128	3.78752	0.1061	0			Sample 3	0.155	1.0437	0.155		Sample 3	0.0134	0.0491	0.01533			Sample 3	444.375	691.172	126.545
Sample 4	0.160441	20.4752	65.6713	1.6019	0.3744		Sample 4	0.02126	1.08686	2.41368	0	0			Sample 4	0.155	0	0.155		Sample 4	0.003	0.0439	0.05683			Sample 4	438.947	260.954	620.192
Sample 5	0.1599	81.9562	129.416	2.3479	0.5834		Sample 5	0.03265	1.753	2.90641	0.0673	0.024			Sample 5	1.0217	1.4036	1.434		Sample 5	0.1238	0.047	0.12375			Sample 5			196.136
Sample 6				1.7985	1.4591		Sample 6				0.0757	0.11384			Sample 6	1.1729	0.7006	1.891		Sample 6	0.1082	0.047	0.10817			Mean	358.5	340.229	373.928
Sample 7					1.7159		Sample 7					0.0206			Mean	0.483117	0.576317	0.6575		Mean	0.0450667	0.03795	0.05467			Std. Error of Mean	81.8158	118.43	122.126
Sample 8					0.9593		Sample 8					0.01637			Std. Error of Mean	0.195653	0.231333	0.323239		Std. Error of Mean	0.0225692	0.00563943	0.020737
Sample 9					1.0129		Sample 9					0.07765
Mean	0.752452	45.4197	85.23	1.62732	0.901111		Mean	0.030592	1.48051	3.45292	0.0748333	0.0434622
Std. Error of Mean	0.363284	10.1721	19.0583	0.275851	0.163505		Std. Error of Mean	0.00696173	0.161589	0.798521	0.0304832	0.0176755			cytokine concentration [pg/mg]					cytokine concentration [pg/mg]						events/µl
															KC (SPLEEN)					KC (LIVER)						P4 gate
									N						Treatment:	veh.	cor. LPS	cor. LPS+Bum		Treatment:	veh.	cor. LPS	cor. LPS+Bum			Treatment:	veh.	cor. LPS	cor. Bum+LPS
															Sample 1	3.1057	2.0526	1.7112		Sample 1	0.1744	0.0554	0.11748			Sample 1	348.362	158.571	558.281
															Sample 2	2.4312	2.6432	1.0333		Sample 2	0.0284	0.3395	0.04833			Sample 2	96.513	112.933	152.601
cytokine concentration [pg/mg]							cytokine concentration [pg/mg]								Sample 3	1.377	1.6555	1.2649		Sample 3	0.1431	0.7611	0.16143			Sample 3	334.688	543.516	108.955
KC (SPLEEN)							KC (LIVER)								Sample 4	1.6726	5.6458	1.3007		Sample 4	0.1368	0.125	0.11392			Sample 4	405	224.072	546.923
Treatment:	veh.	veh.+ip. LPS	Bum+ip. LPS	veh+cor. LPS	Bum+cor. LPS		Treatment:	veh.	veh.+ip. LPS	Bum+ip. LPS	veh+cor. LPS	Bum+cor. LPS			Sample 5		1.5881	2.4691		Sample 5						Sample 5			186.818
Sample 1	11.9263	14.6108	11.4643	1.4518	1.0792		Sample 1	0.15075	0.53587	0.37939	0.1588	0.1535			Sample 6			3.6331		Sample 6						Mean	296.141	259.773	310.716
Sample 2	11.7193	20.3811	20.8933	1.7527	1.0589		Sample 2	2.82911	0.71553	2.28389	0.0891	0.2246			Mean	2.14663	2.71704	1.90205		Mean	0.120675	0.32025	0.11029			Std. Error of Mean	68.2609	97.2919	99.5341
Sample 3	21.8768	31.8448	27.8547	0.9353	0.9831		Sample 3	2.34753	1.41264	1.14614	0.1626	0.1474			Std. Error of Mean	0.389212	0.755842	0.403188		Std. Error of Mean	0.0318381	0.158899	0.0233081
Sample 4	0.4477	2.5452	29.1413	2.1588	0.9605		Sample 4	0.03757	0.45547	1.6054	0.1163	0.2405
Sample 5	2.217	39.1946	51.1374	0.6968	1.4329		Sample 5	0.14779	1.78194	0.62284	0.0951	0.153
Sample 6				5.4036	1.7233		Sample 6				0.4991	0.1755			cytokine concentration [pg/mg]					cytokine concentration [pg/mg]						events/µl
Sample 7					1.6787		Sample 7					0.0709			IL-1α (SPLEEN)					IL-1α (LIVER)						P6 gate
Sample 8					1.8277		Sample 8					0.1441			Treatment:	veh.	cor. LPS	cor. LPS+Bum		Treatment:	veh.	cor. LPS	cor. LPS+Bum			Treatment:	veh.	cor. LPS	cor. Bum+LPS
Sample 9					2.6001		Sample 9					0.193			Sample 1	5.4165	4.5476	5.2588		Sample 1	0.1456	0.221	0.16414			Sample 1	1780.37	645.564	2935.55
Mean	9.63742	21.7153	28.0982	2.0665	1.48271		Mean	1.10255	0.98029	1.20753	0.186833	0.166944			Sample 2	2.1841	3.3017	3.7447		Sample 2	0.04	0.0883	0.2754			Sample 2	409.966	395.471	771.037
Std. Error of Mean	3.86581	6.43381	6.55953	0.701826	0.179935		Std. Error of Mean	0.611664	0.261974	0.342659	0.0637248	0.0166626			Sample 3	3.8187	3.8061	2.9354		Sample 3	0.2698	0.0873	0.12488			Sample 3	2658.63	1123.59	613.452
															Sample 4	2.0885	4.0061	3.299		Sample 4	0.2901	0.1839	0.16819			Sample 4	2395.23	3130.6	399.777
															Sample 5	3.5254	5.7834	4.5857		Sample 5	0.2509	0.047	0.25094			Sample 5			615.433
															Sample 6	5.034	6.847	10.3958		Sample 6	0.5913	0.047	0.59125			Mean	1811.05	1323.81	1067.05
															Mean	3.67787	4.71532	5.03657		Mean	0.264617	0.112417	0.262467			Std. Error of Mean	501.965	620.915	470.843
cytokine concentration [pg/mg]							cytokine concentration [pg/mg]								Std. Error of Mean	0.567522	0.548968	1.1266		Std. Error of Mean	0.0757637	0.0298169	0.069734
IL-1α (SPLEEN)							IL-1α (LIVER)
Treatment:	veh.	veh.+ip. LPS	Bum+ip. LPS	veh+cor. LPS	Bum+cor. LPS		Treatment:	veh.	veh.+ip. LPS	Bum+ip. LPS	veh+cor. LPS	Bum+cor. LPS
Sample 1	5.3514	28.2091	25.3962	4.6777	2.3701		Sample 1	0.0651	0.65047	0.73172	0.0605	0.0106			cytokine concentration [pg/mg]					cytokine concentration [pg/mg]
Sample 2	5.6031	31.739	46.6387	4.3069	3.856		Sample 2	0.2944	0.79819	0.48915	0.0673	0.194			IL-1β (SPLEEN)					IL-1β (LIVER)
Sample 3	2.3193	45.7426	62.1783	9.0137	2.7225		Sample 3	0.20818	3.06605	1.22387	0.1022	0.0325			Treatment:	veh.	cor. LPS	cor. LPS+Bum		Treatment:	veh.	cor. LPS	cor. LPS+Bum
Sample 4	3.2189	11.2196	63.8086	5.8646	5.644		Sample 4	0.3197	3.40111	0.42351	0.1471	0.171			Sample 1	0.9142	0.5069	2.6716		Sample 1	0.0485	0.0196	0.02225
Sample 5	3.785	28.2725	47.969	3.7646	4.9224		Sample 5	0.244	2.28134	1.10757	0.1162	0.1675			Sample 2	0.7489	1.3079	0.4991		Sample 2	0.0245	0.0355	0.03463
Sample 6				5.4918	6.4637		Sample 6				0.0624	0.2058			Sample 3	0.155	1.127	0.155		Sample 3	0.0821	0.0553	0.04189
Sample 7					8.2682		Sample 7					0.2343			Sample 4	0.8948	1.0487	0.155		Sample 4	0.0684	0.1235	0.06769
Sample 8					6.1842		Sample 8					0.3364			Sample 5	1.1058	1.3828	1.4238		Sample 5	0.06	0.047	0.06004
Sample 9					6.12		Sample 9					0.2467			Sample 6	1.338	1.7797	2.2023		Sample 6	0.0504	0.047	0.05039
Mean	4.05554	29.0366	49.1982	5.51988	5.17234		Mean	0.226276	2.03943	0.795164	0.0926167	0.177644			Mean	0.85945	1.19217	1.18447		Mean	0.05565	0.05465	0.0461483
Std. Error of Mean	0.626972	5.50049	6.91572	0.76568	0.635149		Std. Error of Mean	0.0447148	0.567297	0.160808	0.0143781	0.0340261			Std. Error of Mean	0.163546	0.172177	0.443252		Std. Error of Mean	0.008021	0.0146663	0.00682385
cytokine concentration [pg/mg]							cytokine concentration [pg/mg]
IL-1β (SPLEEN)							IL-1β (LIVER)
Treatment:	veh.	veh.+ip. LPS	Bum+ip. LPS	veh+cor. LPS	Bum+cor. LPS		Treatment:	veh.	veh.+ip. LPS	Bum+ip. LPS	veh+cor. LPS	Bum+cor. LPS
Sample 1	1.7313	4.4127	4.0899	0.7342	0.0704		Sample 1	0	0.12659	0.18673	0.0588	0
Sample 2	5.1156	6.2881	11.0816	0.6015	0.3629		Sample 2	0	0.30956	0.36209	0.0028	0.1311
Sample 3	1.6443	12.2632	14.7739	0.8898	0.433		Sample 3	0	0.48562	0.21431	0.0206	0.0593
Sample 4	0.3518	4.4228	16.5257	0.8394	0.3872		Sample 4	0	0	0.27951	0.0461	0.0209
Sample 5	0.4109	7.6863	17.0526	0.3317	0.8222		Sample 5	0	0.28422	0.31318	0.021	0
Sample 6				1.1893	1.4456		Sample 6				0.0613	0
Sample 7					1.477		Sample 7					0.0216
Sample 8					2.2403		Sample 8					0.1324
Sample 9					2.0654		Sample 9					0
Mean	1.85078	7.01462	12.7047	0.764317	1.03378		Mean	0	0.241198	0.271164	0.0351	0.0405889
Std. Error of Mean	0.867068	1.44938	2.39411	0.117837	0.26583		Std. Error of Mean	0	0.0829391	0.0319875	0.0096979	0.0183748

## Sheet: Fig S2
Fig S2C
Raw integrated density [a.u.]
GFAP (average of 3-3 ROI/animal)
Animal ID	LPS ipsi	LPS contra	LPS+Bum ipsi	LPS+Bum contra
1	353463	389650	230430	218163
2	310911	379880	290333	269679
3	300163	261617	311969	226927
4	336445	229014
Mean	325246	315040	277577	238256
Std. Error of Mean	12097.8	40850.7	24386.8	15913.7
Raw integrated density [a.u.]
AQP4 (average of 3-3 ROI/animal)
Animal ID	LPS ipsi	LPS contra	LPS+Bum ipsi	LPS+Bum contra
1	744888	754777	420171	389840
2	590703	765515	470955	444461
3	576061	405537	477803	333535
4	535343	280094
Mean	611749	551481	456310	389279
Std. Error of Mean	45898.9	123184	18177.1	32022.7

## Sheet: Fig S3
Fig S3A					Fig S3B					Fig S3C
cytokine concentration [pg/mg]					cytokine concentration [pg/mg]					events/µl
G-CSF					G-CSF					CD8- T cells (P4)
Sample ID	WT	KO			Sample ID	WT	KO			Sample ID	WT	KO
1	0.5649	1.2777			1	0	0.085315			1	491.978	89.389
2	1.6565	1.2036			2	0.063857	0			2	823.269	432.188
3	1.3807	1.3361			3	0.023191	0			3	437.23	428.571
4	0.6923	0.902			4	0	0			4	323.901	1009.29
5	2.296	0.465			5	0.058859	0			Mean	519.095	489.858
6	0.4168	0.863			6	0.0616	0.069534			Std. Error of Mean	107.261	190.889
7	0.5424				7	0.010669
8	0.9467				8	0
Mean	1.06204	1.0079			Mean	0.027272	0.0258082			events/µl
Std. Error of Mean	0.2338	0.134877			Std. Error of Mean	0.0103839	0.0164492			CD8+ T cells (P5)
										Sample ID	WT	KO
										1	305.261	45.245
cytokine concentration [pg/mg]					cytokine concentration [pg/mg]					2	526.731	274.063
KC					KC					3	320.473	319.018
Sample ID	WT	KO			Sample ID	WT	KO			4	256.648	762.429
1	2.1831	2.9183			1	0.305164	0.5963			Mean	352.278	350.189
2	1.6225	2.3672			2	0.14638	0.486676			Std. Error of Mean	59.7223	149.916
3	6.0425	1.9148			3	0.366616	0.277151
4	11.8384	1.832			4	0.441972	0.168032
5	4.9369	2.3208			5	0.244367	0.339521			events/µl
6	2.6547	1.7349			6	1.19611	0.141546			MHCII+ cells (P6)
7	1.4724				7	0.051662				Sample ID	WT	KO
8	2.0886				8	0.06605				1	8790.58	3997.24
Mean	4.10489	2.18133			Mean	0.35229	0.334871			2	3415	1049.8
Std. Error of Mean	1.24791	0.181613			Std. Error of Mean	0.130168	0.0730189			3	6856.5	5854.22
										4	2964.38	11920
										Mean	5506.61	5705.31
cytokine concentration [pg/mg]					cytokine concentration [pg/mg]					Std. Error of Mean	1397.75	2295.57
IL-1α					IL-1α
Sample ID	WT	KO			Sample ID	WT	KO
1	6.8622	5.8477			1	1.55328	0.527546			events/µl
2	10.3808	6.0931			2	0.452198	0.199145			granulocytes (P7)
3	10.105	4.2641			3	0.16596	0.046122			Sample ID	WT	KO
4	5.4611	3.9277			4	0.053691	0.650771			1	116.1	218.25
5	5.3439	4.1424			5	0.838626	1.92497			2	116.129	80.735
6	4.2518	6.1766			6	0.54346	0.786223			3	106.563	75.556
7	4.9358				7	0.472271				4	152.542	198.409
8	5.377				8	0.152143				Mean	122.833	143.238
Mean	6.5897	5.07527			Mean	0.528954	0.68913			Std. Error of Mean	10.1555	37.8133
Std. Error of Mean	0.837743	0.435535			Std. Error of Mean	0.171864	0.271898
										events/µl
cytokine concentration [pg/mg]					cytokine concentration [pg/mg]					monocytes (P8)
IL-1β					IL-1β					Sample ID	WT	KO
Sample ID	WT	KO			Sample ID	WT	KO			1	137.4	236.25
1	0.9558	1.556			1	0.037497	0			2	172.379	107.206
2	1.333	2.8091			2	0.006042	0.022494			3	159.063	160.556
3	1.56	1.5517			3	0.001831	0.017589			4	91.907	460.739
4	1.8563	1.2887			4	0.001957	0.029063			Mean	140.187	241.188
5	1.2382	0.926			5	0.072675	0.038727			Std. Error of Mean	17.6337	77.8244
6	1.7699	2.0823			6	0.027029	0.08691
7	0.5238				7	0.033903
8	1.5354				8	0
Mean	1.34655	1.7023			Mean	0.0226167	0.0324638
Std. Error of Mean	0.155943	0.270012			Std. Error of Mean	0.00898333	0.0120965
cytokine concentration [pg/mg]					cytokine concentration [pg/mg]
IL-6					IL-6
Sample ID	WT	KO			Sample ID	WT	KO
1	0.9589	1.061			1	0.288694	0.069707
2	1.0689	0.5224			2	0.07921	0.034225
3	1.6786	1.009			3	0.032929	0.013228
4	1.3094	0.5381			4	0.046825	0.026987
5	1.0038	0.3266			5	1.36062	0.268403
6	0.8744	0.3884			6	0.058599	0.218984
7	0.1533				7	0.057616
8	0.8769				8	0
Mean	0.990525	0.640917			Mean	0.240561	0.105256
Std. Error of Mean	0.152935	0.128987			Std. Error of Mean	0.163006	0.0448907
cytokine concentration [pg/mg]					cytokine concentration [pg/mg]
TNF-α					TNF-α
Sample ID	WT	KO			Sample ID	WT	KO
1	2.8577	2.8624			1	0.150098	0.053884
2	2.843	2.9171			2	0.010722	0.008193
3	3.0834	3.0676			3	0.020673	0.059888
4	2.8688	3.5603			4	0.038564	0.09824
5	3.5941	2.6022			5	0.096898	0.128968
6	3.8628	3.8685			6	0.012766	0.087918
7	3.1899				7	0.042534
8	5.3526				8	0
Mean	3.45654	3.14635			Mean	0.0465319	0.0728485
Std. Error of Mean	0.300886	0.193936			Std. Error of Mean	0.0182241	0.0170579

## Sheet: Fig S4
Supplementary Figure 4A														Supplementary Figure 4B, left						Supplementary Figure 4B, right
swelling-induced current of WT cells (hypo.-norm.)														reversal potential of swelling-induced current WT (mV)			reversal potential of swelling-induced current KO (mV)			driving force of swelling-induced current WT (mV)			driving force of swelling-induced current KO (mV)
voltage step (mV)	-140	-120	-100	-80	-60	-40	-20	0	20	40	60			cell #1	-53.33		cell #1	-62.86		cell #1	32.33		cell #1	43.86
cell #1 (pA)	-6	-4	-5	-3	-4	8	27	41	67	88	111			cell #2	-40		cell #2	-47.69		cell #2	20		cell #2	30.69
cell #2	-70	-24	-12	-7	-10	0	8	12	20	50	54			cell #3	-32.5		cell #3	-73.33		cell #3	18.5		cell #3	56.33
cell #3	-80	-66	-61	-27	-26	-6	10	49	93	151	223			cell #4	-29		cell #4	-44		cell #4	21		cell #4	28
cell #4	-59	-48	-50	-27	-21	-11	9	44	92	155	231			cell #5	-57.14		cell #5	-92		cell #5	33.14		cell #5	75
cell #5	-11	-8	-3	-1	-2	12	22	30	46	63	83			cell #6	-55		cell #6	-44.44		cell #6	34		cell #6	28.44
cell #6	-26	-20	-16	-7	-3	9	26	48	72	107	137			cell #7	-51.43		cell #7	-90		cell #7	31.43		cell #7	63
cell #7	-32	-23	-19	-9	-3	4	9	14	20	29	42			cell #8	-43.33		cell #8	-92		cell #8	25.33		cell #8	72
cell #8	-50	-32	-30	-18	-5	1	5	11	16	21	20			MEDIAN	-47.38		MEDIAN	-68.095		MEDIAN	28.38		MEDIAN	50.095
AVERAGE	-41.75	-28.125	-24.5	-12.375	-9.25	2.125	14.5	31.125	53.25	83	112.625			Q1	-53.7475		Q1	-90.5		Q1	20.75		Q1	30.1275
SEM	9.63022	7.24677	7.45702	3.64955	3.26097	2.76094	3.15663	5.875	11.3967	18.2532	28.2444			Q3	-38.125		Q3	-46.8775		Q3	32.5325		Q3	65.25
Supplementary Figure 4A
swelling-induced current of KO cells (hypo.-norm.)
voltage step (mV)	-140	-120	-100	-80	-60	-40	-20	0	20	40	60
cell #1 (pA)	-28	-21	-16	-6	1	9.2	19	35	54	72	100
cell #2	-97	-35	-33	-12	-8	5	22	31	57	82	111
cell #3	-6	-3	-7	-2	4	4	5	13	25	42	66
cell #4	-20	-4	-3	-4	-4	1	2	1	3	4	1
cell #5	-3	-5	-2	3	3	6	3	5	4	3	2
cell #6	-56	-52	-23	-23	-7	2	16	25	35	42	52
cell #7	-2	-2	-1	1	1	3	4	5	6	7	8
cell #8	-2	-3	-2	3	3	1	0	2	5	1	1
AVERAGE	-26.75	-15.625	-10.875	-5	-0.875	3.9	8.875	14.625	23.625	31.625	42.625
SEM	11.9952	6.65458	4.21493	3.12821	1.68436	0.990671	3.0615	4.86216	8.05769	11.5804	16.3204

[truncated: 2 more sheets: Fig S5, Fig S6]
